# Supplementary material for: Girdling promotes tomato fruit enlargement by enhancing fruit sink strength and triggering cytokinin accumulation
Source: Front Plant Sci. 2023 Jun 16;14:1174403. doi: 10.3389/fpls.2023.1174403 (PMC10312241; doi:10.3389/fpls.2023.1174403)
Supplement: Supplementary file 1 [file DataSheet_1.zip]

Archive with 18 entries (14 files):
- Raw data/
- Raw data/Primer.xlsx
- Raw data/Raw data of Fig 4/
- Raw data/Raw data of Fig 4/Fig4-Fructokinase and Hexokinase.xlsx
- Raw data/Raw data of Fig 4/Fig4-Heat map.xls
- Raw data/Raw data of Fig 4/Fig4-Invertase.xlsx
- Raw data/Raw data of Fig 4/Fig4-sucrose synthase.xlsx
- Raw data/Raw data of Fig 4/Fig4-sugar transportation.xlsx
- Raw data/Raw data of Fig 6.xlsx
- Raw data/Raw data of Fig 7/
- Raw data/Raw data of Fig 7/Fig 7-cytokinin gene expression.xlsx
- Raw data/Raw data of Fig 7/Fig 7-heat map.xls
- Raw data/Raw data of Fig 8/
- Raw data/Raw data of Fig 8/Fig 8-cytokinin and sucrose.xlsx
- Raw data/Raw data of Fig 8/Fig 8-gene expression.xlsx
- Raw data/Raw data of Fig1.xlsx
- Raw data/Raw data of Fig2.xlsx
- Raw data/Raw data of Fig3.xlsx
