# Supplementary material for: Girdling promotes tomato fruit enlargement by enhancing fruit sink strength and triggering cytokinin accumulation
Source: Front Plant Sci. 2023 Jun 16;14:1174403. doi: 10.3389/fpls.2023.1174403 (PMC10312241; doi:10.3389/fpls.2023.1174403)
Supplement: Supplementary file 1 [file DataSheet_1.zip › Raw data/Primer.xlsx]

## Sheet: Sheet1
	Gene ID
Actin	Solyc03g078400	Forward Primer	ATCCCAAGGCCAACAGAGAG
		Reverse Primer	CGACCGCTAGCATACAGAGA
HT1	Solyc02g079220	Forward Primer	CTGCCATGGGTGGTCTCATT
		Reverse Primer	AGGGCAGCCAAATACAACGA
HT2	Solyc09g075820	Forward Primer	TTCTCCTTGGTTGTGGCGTT
		Reverse Primer	GGCTGTTCCGTAGTTGACGA
HT3	Solyc07g006970	Forward Primer	AGCACCGGCTTTCGTTATGA
		Reverse Primer	GATGCTTTACCGAACGTGCC
SUT1	Solyc11g017010	Forward Primer	TGGATTGCGTGGTTTCCCTT
		Reverse Primer	ACAGTTTCGCATCACCGACT
SUT2	Solyc05g007190	Forward Primer	TTGGCTATGCGGTCCTA
		Reverse Primer	GTGCCTTTGAAAGTGCTG
SUT4	Solyc04g076960	Forward Primer	TGTGGACCGCTTTCAGGTTT
		Reverse Primer	GACAATAAACGGACGCCGAC
SWEET1L	Solyc04g064610	Forward Primer	CAAGACGAAGAGCGTGGAGT
		Reverse Primer	TCCTCTTGGTGAGACTTGCC
SWEET10	Solyc03g097610	Forward Primer	GCTGGTCATTGGGCATTTGT
		Reverse Primer	CCAAATCCACCAACAACGGT
SWEET11	Solyc03g097870	Forward Primer	AGTCATTTGCTTGGAATTTGGCA
		Reverse Primer	AAGCCATTGTAACGGCCATCT
SWEET12L	Solyc03g097590	Forward Primer	AGTGCTGTTATGTGGTTCTTCT
		Reverse Primer	AGTCCCAAATTAAGCCACGG
SUS1	Solyc12g009300	Forward Primer	GCGTGTGCTAGAGATGGTGT
		Reverse Primer	CCAAGGCGGGAACTTGATCT
SUS3	Solyc07g042550	Forward Primer	TCCTCCATCCATTACTTCCCTC
		Reverse Primer	ATCCCTTTCCCGTGGCTTTC
SUS4	Solyc09g098590	Forward Primer	AGCAGTTGATGAGAAGCAGTGA
		Reverse Primer	CAACCGTGCTTGCCTGTTTA
SUS5	Solyc03g098290	Forward Primer	AAGCCAGAGGAAGCTCAACC
		Reverse Primer	GCACTGTCTCCCCATCCTTT
NI1	Solyc01g100810	Forward Primer	TTTATTCCTTCCGCCCTCGC
		Reverse Primer	AGTCAACAGGTGCTACACGG
NI3	Solyc11g067050	Forward Primer	TGAGGATGAAGCGTGGCATT
		Reverse Primer	GTACGCACTTTGAAGCTGGC
NI4	Solyc11g020610	Forward Primer	GCACGATACAGAAGGGGGAG
		Reverse Primer	ACCACCACGTTTAGGCACAA
NI5	Solyc01g111100	Forward Primer	CGTCGAATGTATTGTTGAGCC
		Reverse Primer	AATGCTCCAAAGCACGGAAAA
NI6	Solyc11g007270	Forward Primer	GTCAAGGTCTGATGCCTGCT
		Reverse Primer	CCAGAGGACTTCCCATACGC
NI7	Solyc06g065210	Forward Primer	GATGCTCTACGCCGCACTAT
		Reverse Primer	CAGGCATAACCCCTTCTCCC
NI8	Solyc04g081440	Forward Primer	AGTTGGAGAAATGCCGCTGA
		Reverse Primer	TCAGCTAGTTCAATGGCCCG
LIN5	Solyc09g010080	Forward Primer	TCCGCGACAAGTATGGCTAA
		Reverse Primer	TGTTCGGCCTCGTTCAAACT
LIN7	Solyc09g010090	Forward Primer	TCAATGGCCTGTGGAGGAAC
		Reverse Primer	TGCACCCTTGAGTCCACAAA
LIN9	Solyc08g079080	Forward Primer	GCCCGTGGCTGAAGTTGATA
		Reverse Primer	AATGGTCCTAATGCCCCACG
INV1	Solyc03g083910	Forward Primer	CGCTACCATCCTACCCGATG
		Reverse Primer	GTCCAAGCAGTAGTCGGGTC
FRK1	NM_001246964.2	Forward Primer	CCAATGTTTGTGCTGCCCTG
		Reverse Primer	CCAACAGATGCCAGAGACGA
FRK2	NM_001246959.2	Forward Primer	CGACGATGAGTTCGGTCACA
		Reverse Primer	GCTCTACATGGCTCCACGAT
FRK3	NM_001247467.2	Forward Primer	TGCAAAGGATGCTGGTGTGA
		Reverse Primer	TGGACCTTCTGTGACGAGGA
HXK1	NM_001247028.1	Forward Primer	TATGCGGTGGACAAAAGGCT
		Reverse Primer	CTTTGGAATTGCCTGCACCC
HXK2	NM_001247477.2	Forward Primer	CAAGCACGCGAATGATGGTT
		Reverse Primer	TCTTTGCACCCTTTTCCAGA
IPT1	Solyc05g009410	Forward Primer	CCTCGCTACTCGTGGTTTCA
		Reverse Primer	ATGCCGGAAATCAGAAGGGG
IPT2	Solyc04g007240	Forward Primer	GGTGAGTGAGGAGCTTCGTT
		Reverse Primer	CGGAATCGGAAAACCCCTCT
IPT3	Solyc01g080150	Forward Primer	ATTGGCTTGCTGTCAACGTC
		Reverse Primer	GGAGGGGGAGGAGGGATATT
IPT4	Solyc09g064910	Forward Primer	TTCCGTGGACAGGCAAACTC
		Reverse Primer	TTTCTGCTCTGTCCCATCACC
IPT5	Solyc11g066960	Forward Primer	GCTCTTGTGAGTCCATTCCT
		Reverse Primer	GTTCTGCCCTCTACAGTCTTCTC
CYP735A-1	Solyc02g094860	Forward Primer	AGCCATCATTTGCATCAAAATCTC
		Reverse Primer	ATCGAGGTCTAGGACCACACA
CYP735A-2	Solyc02g094860	Forward Primer	CCGGTCCTCGGAATTGTGTT
		Reverse Primer	CTCCAACTTCCTCCTCAAAAGC
CKX5	Solyc04g016430	Forward Primer	CGCGAAGGATTTCGGCAAC
		Reverse Primer	CTGCATGGTGGAAACGCATC
CKX7	NM_001257979.1	Forward Primer	CTGCATGGTGGAAACGCATC
		Reverse Primer	TCCTCTGTCCTGGAGCAAGT
LOG1	XM_004251100.4	Forward Primer	CAAGCAGTCTACAGTGGGGG
		Reverse Primer	ATTCCGAGTTGAGACCACGC
LOG3	NM_001324502.1	Forward Primer	TACCAGGTGGCTATGGGACA
		Reverse Primer	TGAGTTCTTGGGCAGTTGGG
LOG5	XM_004245030.4	Forward Primer	TGGCCACAGGAAAGTCTTCA
		Reverse Primer	GCCATTTCAGCTTTCCGCTC
