# Supplementary material for: Girdling promotes tomato fruit enlargement by enhancing fruit sink strength and triggering cytokinin accumulation
Source: Front Plant Sci. 2023 Jun 16;14:1174403. doi: 10.3389/fpls.2023.1174403 (PMC10312241; doi:10.3389/fpls.2023.1174403)
Supplement: Supplementary file 1 [file DataSheet_1.zip › Raw data/Raw data of Fig 4/Fig4-Fructokinase and Hexokinase.xlsx]

## Sheet: FRK1
	FRK1	actin			FRK1	actin
3 day Control	26.4839	18.5052	7.97872					7.70472
	25.3838	17.6089	7.77494								3 day	6 day	9 day	12 day
	25.6512	18.2907	7.36049							FRK1	5.93449	2.27082	0.949281	1.0699
3day Girdling	24.1845	18.5886	5.59596		23.2107	18.8028	4.40781	5.13559		FRK1	2.56912	1.18321	-0.0750928	0.0974722
	23.8467	18.5905	5.25622		23.9123	18.7306	5.18175
	23.8057	18.7039	5.10182		24.1998	18.9298	5.26999
6 day Girdling	24.125	18.7403	5.38464		24.4618	18.7347	5.72703	5.4255
	24.2697	18.6956	5.5741		23.8199	18.7977	5.02218
	N/A	18.9855			24.6158	19.1962	5.41956
6 day Control	26.1397	19.0646	7.07519		25.8899	19.2982	6.59176	6.60871
	25.7512	19.363	6.38817		25.7497	19.326	6.42365
	26.0111	19.7353	6.27582		26.2325	19.3348	6.89769
9 day Control	24.9721	18.5413	6.43082		25.105	19.1658	5.93925	5.89145
	24.6806	18.916	5.76459		24.716	18.9409	5.7751
	24.7154	19.1201	5.59526		24.6914	18.8477	5.84367
9 day Girdling	24.0666	17.9325	6.13417		24.2493	18.1726	6.07667	5.96654
	23.9552	18.1798	5.77542		24.082	18.0289	6.05309
	24.9125	18.7929	6.11958		24.1358	18.4955	5.64031
12 day Control	26.1008	18.9714	7.12943		25.0581	18.3657	6.69241	6.72761
	26.264	19.4538	6.81024		25.0796	18.6448	6.43475
	26.9263	20.1794	6.74694		25.1569	18.605	6.55188
12 day Girdling	24.8488	17.9087	6.94013		24.9498	18.2277	6.72205	6.63014
	25.0958	18.6552	6.44062		25.0776	18.3103	6.76734
	25.0162	18.94	6.07616		25.2156	18.3811	6.83451

## Sheet: FRK2
	FRK2	actin		average
3 day Control	28.2315	25.7568	2.4747	2.54665
	28.2456	25.578	2.66756				3 day	6 day	9 day	12 day
	27.9499	25.4522	2.49768			FRK-2	1.04615	1.09256	1.73474	1.39507
3day Girdling	21.3108	18.7978	2.51298	2.48155			0.065095	0.127708	0.79472	0.480342
	21.2831	18.6858	2.5973
	21.1639	18.8295	2.33438
6 day Control	20.9729	18.7898	2.18314	2.20508
	21.1432	18.8087	2.33451
	21.1065	19.009	2.09758
6 day Girdling	21.6389	19.6888	1.95019	2.07737
	21.5075	19.6188	1.88865
	21.9781	19.5848	2.39326
9 day Control	23.0243	19.1901	3.83422	3.54494
	22.4899	19.0941	3.39583
	22.3414	18.9367	3.40476
9 day Girdling	21.3722	18.6039	2.76831	2.75022
	21.3321	18.5833	2.74881
	21.5979	18.8644	2.73353
12 day Control	22.6003	18.9581	3.6422	3.7695
	22.8501	18.969	3.88114
	22.8128	19.0276	3.78517
12 day Girdling	22.0156	18.6575	3.35808	3.28916
	22.0897	18.7203	3.36947
	22.0441	18.9042	3.13994

## Sheet: FRK3
	FRK3	actin
0 day	24.8358	21.2664
	24.8288	21.2594									减各自CK
	24.7219	21.3879						ΔCt	ΔΔCt	2-ΔΔCt	ΔΔCt	2-ΔΔCt
average	24.7955	21.3045					0 day	3.49096
3 day Control	24.9227	21.0579					3 day Control	3.60922	0.118261	0.921298
	24.6947	21.2533					3day Girdling	3.63556	0.144593	0.904634	0.0263328	0.981913
	24.7542	21.2327					6 day Girdling	4.0202	0.529232	0.692924
average	24.7905	21.1813					6 day Control	5.54111	2.05014	0.24146	-1.52091	2.86972
3day Girdling	25.6899	22.0541					9 day Control	3.78346	0.292499	0.816486
	25.6393	21.9382					9 day Girdling	3.56602	0.0750592	0.949303	-0.21744	1.16267
	25.7122	22.1424					12 day Control	4.23342	0.742459	0.59772
average	25.6805	22.0449					12 day Girdling	5.33472	1.84376	0.278595	1.1013	0.466096
6 day Girdling	25.8169	21.788
	25.8047	21.8547
	25.9227	21.841					FRK3	0.981913	2.86972	1.16267	0.46645
average	25.8481	21.8279						-0.0263328	1.52091	0.21744	-1.10021
6 day Control	28.0257	22.8241
	28.6572	22.5066
	27.6194	22.3483
average	28.1008	22.5597
9 day Control	25.9186	22.1097
	25.9837	22.2087
	25.7264	21.9598
average	25.8762	22.0928
9 day Girdling	25.6905	22.5573
	25.6703	21.959
	25.6426	21.7889
average	25.6678	22.1017
12 day Control	26.5912	22.8652
	26.6492	22.4201
	27.2093	22.4641
average	26.8166	22.5831
12 day Girdling	27.0733	21.8521
	27.0364	21.7345
	27.271	21.79
average	27.1269	21.7922

## Sheet: HXK1
	HXK1	actin
0 day	26.2293	21.2664
	26.0916	21.2594									减各自CK
	26.5403	21.3879						ΔCt	ΔΔCt	2-ΔΔCt	ΔΔCt	2-ΔΔCt
average	26.2871	21.3045					0 day	4.98255
3 day Control	25.878	21.0579					3 day Control	4.68176	0	1
	25.7477	21.2533					3day Girdling	3.95899	-0.722773	1.65035	-0.722773	1.65035
	25.9635	21.2327					6 day Girdling	5.39395	0.71219	0.610393
average	25.8631	21.1813					6 day Control	6.82004	2.13828	0.22715	-1.42609	2.68718
3day Girdling	25.919	22.0541					9 day Control	5.95776	1.276	0.412939
	25.9993	21.9382					9 day Girdling	5.63419	0.952436	0.516759	-0.323564	1.25142
	26.0934	22.1424					12 day Control	5.91434	1.23258	0.425556
average	26.0039	22.0449					12 day Girdling	6.3124	1.63064	0.322945	0.39806	0.758878
6 day Girdling	27.4878	21.788
	26.9531	21.8547
	27.2246	21.841					HXK1	1.65035	2.68718	1.25142	0.758878
average	27.2219	21.8279						0.722773	1.42609	0.323564	-0.39806
6 day Control	29.2702	22.8241
	29.0635	22.5066
	29.8054	22.3483
average	29.3797	22.5597
9 day Control	28.0674	22.1097
	27.483	22.2087
	28.6012	21.9598
average	28.0505	22.0928
9 day Girdling	27.4687	22.5573
	27.5962	21.959
	28.1428	21.7889
average	27.7359	22.1017
12 day Control	28.7031	22.8652
	28.3771	22.4201
	28.4123	22.4641
average	28.4975	22.5831
12 day Girdling	28.1729	21.8521
	27.9995	21.7345
	28.1447
average	28.1057	21.7933

## Sheet: HXK2
	HXK2	actin
0 day	26.8757	20.7483	6.12741
	30.7718	20.6636	10.1082								减各自CK
	26.6539	20.8208	5.83315					ΔCt	ΔΔCt	2-ΔΔCt	ΔΔCt	2-ΔΔCt
average	26.7648	20.7442	6.02059				0 day	6.02059
3 day Control	27.2933	21.0948	6.19847				3 day Control	6.08468	0	1
	27.2976	21.0782	6.21949				3day Girdling	5.42963	-0.65505	1.57467	-0.65505	1.57467
	27.0638	21.2277	5.83609				6 day Girdling	6.757	0.67232	0.627497
average	27.2182	21.1336	6.08468				6 day Control	7.25303	1.16835	0.44493	-0.496029	1.41033
3day Girdling	27.0581	21.731	5.32716				9 day Control	6.45894	0.374255	0.771504
	27.0605	21.4897	5.57078				9 day Girdling	5.84088	-0.243807	1.18411	-0.618062	1.53481
	27.156	21.765	5.39096				12 day Control	7.26188	1.17719	0.442211
average	27.0915	21.6619	5.42963				12 day Girdling	7.34618	1.26149	0.417113	0.0842984	0.943243
6 day Girdling	29.7261	22.9379	6.78823
	29.7897	22.9663	6.82338
	29.709	23.0496	6.6594				HXK2	1.57467	1.41033	1.53481	0.943243
average	29.7416	22.9846	6.757					0.65505	0.496029	0.618062	-0.0842984
6 day Control	30.1065	22.4786	7.62788
	29.8943	22.5534	7.34083
	29.6104	22.82	6.79039
average	29.8704	22.6174	7.25303
9 day Control	27.6568	21.2261	6.43063
	27.7123	21.27	6.44231
	27.6908	21.1869	6.50388
average	27.6866	21.2277	6.45894
9 day Girdling	27.0497	21.4524	5.59729
	27.3335	21.3131	6.02044
	27.4013	21.4964	5.90489
average	27.2615	21.4206	5.84088
12 day Control	28.421	21.3086	7.11246
	28.786	21.304	7.48198
	28.5347	21.3435	7.19119
average	28.5806	21.3187	7.26188
12 day Girdling	28.6688	21.336	7.33287
	28.739	21.3512	7.38785
	28.6681	21.3503	7.31781
average	28.692	21.3458	7.34618
