# Supplementary material for: Girdling promotes tomato fruit enlargement by enhancing fruit sink strength and triggering cytokinin accumulation
Source: Front Plant Sci. 2023 Jun 16;14:1174403. doi: 10.3389/fpls.2023.1174403 (PMC10312241; doi:10.3389/fpls.2023.1174403)
Supplement: Supplementary file 1 [file DataSheet_1.zip › Raw data/Raw data of Fig 4/Fig4-Heat map.xls]

## Sheet: Heat map
		不取对数							取对数
		NAME	3	6	9	12			NAME	3	6	9	12
		HT1	2.13456	1.51847	4.21626	1.5527			HT1	1.09394	0.602622	2.07597	0.63478
		HT2	2.42234	1.48232	1.1269	2.98071			HT2	1.2764	0.567856	0.172362	1.57565
		HT3	1.24758	2.62445	2.13169	0.996251			HT3	0.319131	1.39201	1.092	-0.00541909
		SUT1	1.24297	1.05319	1.49207	1.52499			SUT1	0.313792	0.0747715	0.577312	0.608798
		SUT2	1.44093	1.48349	2.23576	1.22491			SUT2	0.526996	0.568993	1.16076	0.292681
		SUT4	1.44652	1.44556	1.53412	1.22			SUT4	0.532588	0.531628	0.617409	0.286885
		SWEET1L	1.17052	0.289356	0.605666	0.975243			SWEET1L	0.227149	-1.78908	-0.723405	-0.0361664
		SWEET11	9.06208	3.43727	6.35656	1.07263			SWEET11	3.17984	1.78126	2.66825	0.101148
		SWEET12L	7.79482	1.97516	4.04222	5.21594			SWEET12L	2.96252	0.98197	2.01515	2.38293
		LIN5	1.39524	3.2169	1.44283	1.05717			LIN5	0.480511	1.68567	0.528904	0.0802084
		LIN7	1.78473	2.32061	2.78242	0.71248			LIN7	0.835707	1.21451	1.47634	-0.489079
		LIN9	1.03059	2.03268	1.5869	1.19557			LIN9	0.043475	1.02338	0.666213	0.257704
		NI1	1.54066	3.58077	2.23196	0.909504			NI1	0.623548	1.84027	1.15831	-0.136849
		NI3	1.41681	1.34011	1.9737	0.85328			NI3	0.502647	0.42235	0.980901	-0.22891
		NI4	1.15965	0.868491	0.88256	1.06281			NI4	0.213687	-0.203418	-0.180234	0.087886
		NI5	7.16285	1.02849	2.95738	0.875637			NI5	2.84053	0.0405277	1.56432	-0.191596
		NI6	1.39434	1.30838	1.75768	1.01343			NI6	0.479581	0.387783	0.813676	0.0192462
		NI7	1.7575	1.83637	1.72386	1.09719			NI7	0.813527	0.87686	0.785639	0.133819
		NI8	0.963974	0.557032	1.37845	0.888794			NI8	-0.0529343	-0.844169	0.463045	-0.170079
		INV1	1.15776	1.05594	1.29614	2.54523			INV1	0.211339	0.0785275	0.374222	1.3478
		SUS1	2.13231	0.629788	1.84477	0.826536			SUS1	1.09242	-0.667062	0.883442	-0.27485
		SUS3	2.32281	0.660089	1.59921	0.598898			SUS3	1.21587	-0.599267	0.677361	-0.739619
		SUS4	1.9876	1.75838	2.73585	0.923383			SUS4	0.991027	0.814245	1.45199	-0.114999
		SUS5	2.19125	1.4797	3.4265	1.36728			SUS5	1.13175	0.565303	1.77674	0.451305
		FRK1	5.89138	2.27082	0.949281	1.0699			FRK1	2.55861	1.18321	-0.0750928	0.0974722
		FRK2	1.04615	1.09256	1.73474	1.39507			FRK2	0.065095	0.127708	0.79472	0.480342
		FRK3	0.981913	2.86972	1.16267	0.46645			FRK3	-0.0263328	1.52091	0.21744	-1.10021
		HXK1	1.65035	2.68718	1.25142	0.758878			HXK1	0.722773	1.42609	0.323564	-0.39806
		HXK2	1.57467	1.41033	1.53481	0.943243			HXK2	0.65505	0.496029	0.618062	-0.0842984
