# Supplementary material for: Girdling promotes tomato fruit enlargement by enhancing fruit sink strength and triggering cytokinin accumulation
Source: Front Plant Sci. 2023 Jun 16;14:1174403. doi: 10.3389/fpls.2023.1174403 (PMC10312241; doi:10.3389/fpls.2023.1174403)
Supplement: Supplementary file 1 [file DataSheet_1.zip › Raw data/Raw data of Fig 4/Fig4-Invertase.xlsx]

## Sheet: LIN5
	LIN5	actin
0 day	27.3312	20.7483	6.58297
	27.4222	20.6636	6.75866								减各自CK
	27.8812	20.8208	7.0604					ΔCt	ΔΔCt	2-ΔΔCt	ΔΔCt	2-ΔΔCt
average	27.5449	20.7442	6.80067				0 day	6.80067
3 day Control	28.4667	21.0948	7.37191				3 day Control	7.52726	0.726585	0.604333
	28.3198	21.0782	7.24166				3day Girdling	7.04675	0.246074	0.843188	-0.480511	1.39524
	29.1959	21.2277	7.9682				6 day Girdling	8.81941	2.01874	0.246774
average	28.6608	21.1336	7.52726				6 day Control	10.5051	3.70441	0.0767116	-1.68567	3.2169
3day Girdling	28.5385	21.731	6.80754				9 day Control	8.80851	2.00783	0.248646
	28.6002	21.4897	7.11054				9 day Girdling	8.2796	1.47893	0.358755	-0.528904	1.44283
	28.9872	21.765	7.22217				12 day Control	7.62296	0.822283	0.565546
average	28.7086	21.6619	7.04675				12 day Girdling	7.54275	0.742074	0.597879	-0.0802084	1.05717
6 day Girdling	31.5666	22.9379	8.62874
	31.7868	22.9663	8.82043
	32.0587	23.0496	9.00907				LIN5	1.39524	3.2169	1.44283	1.05717
average	31.804	22.9846	8.81941					0.480511	1.68567	0.528904	0.0802084
6 day Control	33.2249	22.4786	10.7463
	32.966	22.5534	10.4126
	33.1764	22.82	10.3564
average	33.1224	22.6174	10.5051
9 day Control	29.6953	21.2261	8.46918
	29.7992	21.27	8.52927
	30.614	21.1869	9.42708
average	30.0362	21.2277	8.80851
9 day Girdling	29.6095	21.4524	8.15704
	29.4224	21.3131	8.10931
	30.0688	21.4964	8.57246
average	29.7002	21.4206	8.2796
12 day Control	28.5884	21.3086	7.27982
	28.9963	21.304	7.69224
	29.2403	21.3435	7.89681
average	28.9417	21.3187	7.62296
12 day Girdling	28.7877	21.336	7.45172
	28.7049	21.3512	7.35376
	29.1731	21.3503	7.82277
average	28.8886	21.3458	7.54275

## Sheet: LIN6
	LIN6	actin
0 day	31.7891	20.7483	11.0409
	31.7761	20.6636	11.1125								减各自CK
	31.6296	20.8208	10.8088					ΔCt	ΔΔCt	2-ΔΔCt	ΔΔCt	2-ΔΔCt
average	31.7316	20.7442	10.9874				0 day	10.9874
3 day Control	31.6654	21.0948	10.5706				3 day Control	10.4479	-0.539457	1.45343
	31.6231	21.0782	10.545				3day Girdling	8.19934	-2.78805	6.90694	-2.24859	4.75218
	31.456	21.2277	10.2283				6 day Girdling	10.4362	-0.551177	1.46528
average	31.5815	21.1336	10.4479				6 day Control	11.9787	0.991345	0.503009	-1.54252	2.91303
3day Girdling	30.1041	21.731	8.37316				9 day Control	10.908	-0.0793447	1.05654
	29.6808	21.4897	8.19113				9 day Girdling	10.3666	-0.620835	1.53777	-0.54149	1.45548
	29.7987	21.765	8.03373				12 day Control	12.2523	1.26488	0.416135
average	29.8612	21.6619	8.19934				12 day Girdling	10.8818	-0.105619	1.07596	-1.37049	2.58559
6 day Girdling	34.0204	22.9379	11.0825
	32.3986	22.9663	9.43226
	33.8435	23.0496	10.7938				LIN6	4.75218	2.91303	1.45548	2.58559
average	33.4208	22.9846	10.4362					2.24859	1.54252	0.54149	1.37049
6 day Control	35.1148	22.4786	12.6362
	32.8321	22.5534	10.2787
	34.0774	22.82	11.2574
average	34.5961	22.6174	11.9787
9 day Control	31.9679	21.2261	10.7418
	30.92	21.27	9.65008
	33.5192	21.1869	12.3323
average	32.1357	21.2277	10.908
9 day Girdling	31.6656	21.4524	10.2131
	32.1215	21.3131	10.8084
	31.5745	21.4964	10.0781
average	31.7872	21.4206	10.3666
12 day Control	33.1973	21.3086	11.8887
	32.805	21.304	11.5009
	34.7107	21.3435	13.3671
average	33.571	21.3187	12.2523
12 day Girdling	32.4722	21.336	11.1363
	32.1339	21.3512	10.7827
	32.0767	21.3503	10.7263
average	32.2276	21.3458	10.8818

## Sheet: LIN7
	LIN7	actin
0 day	29.6901	20.7483	8.94184
	29.4718	20.6636	8.8082								减各自CK
	29.6376	20.8208	8.8168					ΔCt	ΔΔCt	2-ΔΔCt	ΔΔCt	2-ΔΔCt
average	29.5998	20.7442	8.85561				0 day	8.85561
3 day Control	29.6848	21.0948	8.59002				3 day Control	8.59225	-0.263361	1.20027
	29.67	21.0782	8.59188				3day Girdling	7.75655	-1.09907	2.14216	-0.835707	1.78473
	29.8226	21.2277	8.59485				6 day Girdling	9.76466	0.909042	0.532538
average	29.7258	21.1336	8.59225				6 day Control	10.9792	2.12355	0.229482	-1.21451	2.32061
3day Girdling	29.4779	21.731	7.74695				9 day Control	10.832	1.97641	0.254121
	29.1871	21.4897	7.69737				9 day Girdling	9.35569	0.500074	0.70707	-1.47634	2.78242
	29.5903	21.765	7.82532				12 day Control	10.2397	1.38413	0.383121
average	29.4184	21.6619	7.75655				12 day Girdling	10.7288	1.87321	0.272966	0.489079	0.71248
6 day Girdling	33.2761	22.9379	10.3382
	32.6051	22.9663	9.63874
	32.3666	23.0496	9.31699				LIN7	1.78473	2.32061	2.78242	0.71248
average	32.7493	22.9846	9.76466					0.835707	1.21451	1.47634	-0.489079
6 day Control	35.3947	22.4786	12.9161
	33.4094	22.5534	10.8559
	33.7837	22.82	10.9636
average	33.5965	22.6174	10.9792
9 day Control	31.9218	21.2261	10.6957
	32.8326	21.27	11.5626
	31.4247	21.1869	10.2378
average	32.0597	21.2277	10.832
9 day Girdling	30.959	21.4524	9.50656
	30.5984	21.3131	9.28532
	30.7715	21.4964	9.27519
average	30.7763	21.4206	9.35569
12 day Control	33.1502	21.3086	11.8416
	31.2301	21.304	9.92612
	31.8868	21.3435	10.5432
average	31.5585	21.3187	10.2397
12 day Girdling	32.5316	21.336	11.1956
	31.6479	21.3512	10.2967
	32.0444	21.3503	10.6941
average	32.0746	21.3458	10.7288

## Sheet: LIN9
	LIN9	actin
0 day	28.7464	21.0231	7.72331
	28.7384	21.0842	7.65418								减各自CK			28.7464	21.0231
	28.5479	21.3669	7.18098					ΔCt	ΔΔCt	2-ΔΔCt	ΔΔCt	2-ΔΔCt		28.7384	21.0842
average	28.6776	21.1581	7.51949				0 day	7.51949						28.5479	21.3669
3 day Control	27.9605	20.9727	6.98773				3 day Control	6.48072	-1.03877	2.05448				27.9605	20.9727
	27.532	21.929	5.60303				3day Girdling	6.43724	-1.08225	2.11733	-0.043475	1.03059		27.532	21.929
	27.8208	20.9694	6.8514				6 day Girdling	8.59471	1.07522	0.4746				27.8208	20.9694
average	27.7711	21.2904	6.48072				6 day Control	9.61809	2.0986	0.233485	-1.02338	2.03268		27.6988	21.451
3day Girdling	27.6988	21.451	6.24786				9 day Control	8.68636	1.16687	0.445387				28.046	21.3193
	28.046	21.3193	6.72674				9 day Girdling	8.02015	0.500655	0.706786	-0.666213	1.5869		27.7293	21.3922
	27.7293	21.3922	6.33713				12 day Control	10.5634	3.0439	0.121254				30.3655	21.309
average	27.8247	21.3875	6.43724				12 day Girdling	10.3057	2.78619	0.144968	-0.257704	1.19557		29.7273	21.3301
6 day Girdling	30.3655	21.309	9.05649											30.1683	21.8379
	29.7273	21.3301	8.39718											32.7728	21.9544
	30.1683	21.8379	8.33045				LIN9	1.03059	2.03268	1.5869	1.19557			33.1246	22.4402
average	30.0871	21.4923	8.59471					0.043475	1.02338	0.666213	0.257704			30.4926	22.1769
6 day Control	32.7728	21.9544	10.8184											29.9082	21.4004
	33.1246	22.4402	10.6844											30.1849	21.4775
	30.4926	22.1769	8.31566											30.5019	21.658
average	31.8086	22.1905	9.61809											29.4899	21.7297
9 day Control	29.9082	21.4004	8.50777											29.657	21.531
	30.1849	21.4775	8.70746											29.7309	21.5568
	30.5019	21.658	8.84385											31.4372	21.5325
average	30.1983	21.512	8.68636											32.244	21.3973
9 day Girdling	29.4899	21.7297	7.76025											31.8917	21.5836
	29.657	21.531	8.12604											31.5124	21.24
	29.7309	21.5568	8.17414											31.9327	21.3236
average	29.626	21.6058	8.02015											31.3726	21.3371
12 day Control	31.4372	21.5325	9.90474
	32.244	21.3973	10.8467
	31.8917	21.5836	10.3081
average	32.0679	21.5045	10.5634
12 day Girdling	31.5124	21.24	10.2724
	31.9327	21.3236	10.6091
	31.3726	21.3371	10.0356
average	31.6059	21.3002	10.3057

## Sheet: NI1
	NI1	actin
0 day	28.3857	20.7483	7.63743
	28.3469	20.6636	7.68331								减各自CK
	28.167	20.8208	7.34623					ΔCt	ΔΔCt	2-ΔΔCt	ΔΔCt	2-ΔΔCt
average	28.2999	20.7442	7.55566				0 day	7.55566
3 day Control	28.2378	21.0948	7.14297				3 day Control	7.10234	-0.453318	1.36919
	28.1524	21.0782	7.07426				3day Girdling	6.47879	-1.07687	2.10945	-0.623548	1.54066
	28.3175	21.2277	7.08979				6 day Control	8.886	1.33034	0.397673
average	28.2359	21.1336	7.10234				6 day Girdling	7.04573	-0.509925	1.42398	-1.84027	3.58077
3day Girdling	28.0764	21.731	6.34538				9 day Control	7.87616	0.320503	0.800791
	28.1819	21.4897	6.69224				9 day Girdling	6.71785	-0.837812	1.78734	-1.15831	2.23196
	28.1638	21.765	6.39876				12 day Control	7.71032	0.154665	0.898341
average	28.1407	21.6619	6.47879				12 day Girdling	7.84717	0.291513	0.817045	0.136849	0.909504
6 day Control	32.0049	22.9379	9.06699
	31.8428	22.9663	8.87644
	31.7642	23.0496	8.71458				NI1	1.54066	0.27927	2.23196	0.909504
average	31.8706	22.9846	8.886					0.623548	-1.84027	1.15831	-0.136849
6 day Girdling	29.7758	22.4786	7.29715
	29.6614	22.5534	7.10798
	29.5521	22.82	6.73207
average	29.6631	22.6174	7.04573
9 day Control	29.1826	21.2261	7.9565
	29.2932	21.27	8.02322
	28.8357	21.1869	7.64877
average	29.1038	21.2277	7.87616
9 day Girdling	28.3303	21.4524	6.87789
	28.1063	21.3131	6.79316
	27.9789	21.4964	6.48249
average	28.1385	21.4206	6.71785
12 day Control	29.1455	21.3086	7.83691
	28.8717	21.304	7.56767
	29.0699	21.3435	7.72639
average	29.029	21.3187	7.71032
12 day Girdling	29.3666	21.336	8.03067
	28.9827	21.3512	7.63155
	29.2296	21.3503	7.8793
average	29.193	21.3458	7.84717

## Sheet: NI3
	NI3	actin
0 day	26.0753	20.7483	5.32698
	25.9598	20.6636	5.29624								减各自CK
	26.1229	20.8208	5.30212					ΔCt	ΔΔCt	2-ΔΔCt	ΔΔCt	2-ΔΔCt
average	26.0527	20.7442	5.30845				0 day	5.30845
3 day Control	26.4255	21.0948	5.3307				3 day Control	5.34484	0.036396	0.975088
	26.3219	21.0782	5.24376				3day Girdling	4.84219	-0.466251	1.38151	-0.502647	1.41681
	26.6878	21.2277	5.46006				6 day Control	6.75858	1.45013	0.365987
average	26.4784	21.1336	5.34484				6 day Girdling	6.33623	1.02778	0.490463	-0.42235	1.34011
3day Girdling	26.517	21.731	4.78608				9 day Control	6.30836	0.999912	0.50003
	26.3441	21.4897	4.85438				9 day Girdling	5.32746	0.0190112	0.986909	-0.980901	1.9737
	26.6511	21.765	4.88613				12 day Control	6.14682	0.838371	0.559275
average	26.5041	21.6619	4.84219				12 day Girdling	6.37573	1.06728	0.477218	0.22891	0.85328
6 day Control	29.9601	22.9379	7.02219
	29.5812	22.9663	6.61487
	29.6883	23.0496	6.63868				NI3	1.41681	0.746208	1.9737	0.85328
average	29.7432	22.9846	6.75858					0.502647	-0.42235	0.980901	-0.22891
6 day Girdling	28.9655	22.4786	6.48683
	29.0265	22.5534	6.47303
	28.8689	22.82	6.04883
average	28.9536	22.6174	6.33623
9 day Control	27.6386	21.2261	6.41241
	27.2854	21.27	6.01545
	27.6841	21.1869	6.49721
average	27.536	21.2277	6.30836
9 day Girdling	26.7609	21.4524	5.30846
	26.59	21.3131	5.27692
	26.8934	21.4964	5.39699
average	26.7481	21.4206	5.32746
12 day Control	27.4562	21.3086	6.14759
	27.5482	21.304	6.2442
	27.3922	21.3435	6.04866
average	27.4655	21.3187	6.14682
12 day Girdling	27.7611	21.336	6.4251
	27.7461	21.3512	6.39497
	27.6574	21.3503	6.3071
average	27.7215	21.3458	6.37573

## Sheet: NI4
	NI4	actin
0 day	27.0625	20.7483	6.31427
	27.1795	20.6636	6.51594								减各自CK
	27.3924	20.8208	6.57161					ΔCt	ΔΔCt	2-ΔΔCt	ΔΔCt	2-ΔΔCt
average	27.2115	20.7442	6.46727				0 day	6.46727
3 day Control	27.538	21.0948	6.44318				3 day Control	6.38229	-0.0849787	1.06067
	27.4457	21.0782	6.36756				3day Girdling	6.16861	-0.298666	1.23001	-0.213687	1.15965
	27.5639	21.2277	6.33614				6 day Girdling	7.78622	1.31895	0.400828
average	27.5159	21.1336	6.38229				6 day Control	7.5828	1.11553	0.461522	0.203418	0.868491
3day Girdling	27.6828	21.731	5.95183				9 day Control	7.11227	0.644998	0.639494
	27.8163	21.4897	6.3266				9 day Girdling	7.29251	0.825232	0.564391	0.180234	0.88256
	27.9924	21.765	6.2274				12 day Control	6.53264	0.0653629	0.955705
average	27.8305	21.6619	6.16861				12 day Girdling	6.44475	-0.0225231	1.01573	-0.087886	1.06281
6 day Girdling	31.1321	22.9379	8.19425
	30.4195	22.9663	7.45317
	30.7608	23.0496	7.71124				NI4	1.15965	0.868491	0.88256	1.06281
average	30.7708	22.9846	7.78622					0.213687	-0.203418	-0.180234	0.087886
6 day Control	30.4087	22.4786	7.93004
	30.076	22.5534	7.52253
	30.1159	22.82	7.29583
average	30.2002	22.6174	7.5828
9 day Control	28.2173	21.2261	6.99112
	28.1984	21.27	6.92846
	28.6041	21.1869	7.41723
average	28.3399	21.2277	7.11227
9 day Girdling	28.706	21.4524	7.25352
	28.7015	21.3131	7.3884
	28.732	21.4964	7.2356
average	28.7131	21.4206	7.29251
12 day Control	27.8728	21.3086	6.56423
	27.7767	21.304	6.47272
	27.9045	21.3435	6.56096
average	27.8513	21.3187	6.53264
12 day Girdling	27.6991	21.336	6.36315
	27.7922	21.3512	6.44102
	27.8804	21.3503	6.53008
average	27.7906	21.3458	6.44475

## Sheet: NI5
	NI5	actin
0 day	29.9618	20.7483	9.21351
	30.6614	20.6636	9.99783								减各自CK
	29.9812	20.8208	9.16043					ΔCt	ΔΔCt	2-ΔΔCt	ΔΔCt	2-ΔΔCt
average	30.2015	20.7442	9.45726				0 day	9.45726
3 day Control	31.9667	21.0948	10.8719				3 day Control	10.4572	0.999909	0.500031
	31.3103	21.0782	10.2322				3day Girdling	7.61663	-1.84062	3.58165	-2.84053	7.16285
	31.4952	21.2277	10.2674				6 day Girdling	10.5931	1.13588	0.455056
average	31.5907	21.1336	10.4572				6 day Control	10.6337	1.17641	0.442451	-0.0405277	1.02849
3day Girdling	29.5008	21.731	7.76986				9 day Control	12.3151	2.85782	0.137946
	29.2909	21.4897	7.80121				9 day Girdling	10.7508	1.2935	0.40796	-1.56432	2.95738
	29.0439	21.765	7.27884				12 day Control	13.2904	3.83319	0.070161
average	29.2785	21.6619	7.61663				12 day Girdling	13.482	4.02478	0.0614355	0.191596	0.875637
6 day Girdling	33.7517	22.9379	10.8138
	33.5066	22.9663	10.5402
	33.475	23.0496	10.4254				NI5	7.16285	1.02849	2.95738	0.875637
average	33.5777	22.9846	10.5931					2.84053	0.0405277	1.56432	-0.191596
6 day Control	33.1864	22.4786	10.7078
	34.262	22.5534	11.7086
	32.3047	22.82	9.48469
average	33.251	22.6174	10.6337
9 day Control	33.2988	21.2261	12.0726
	33.3848	21.27	12.1148
	33.9447	21.1869	12.7578
average	33.5427	21.2277	12.3151
9 day Girdling	34.882	21.4524	13.4296
	31.8925	21.3131	10.5794
	32.4503	21.4964	10.9539
average	32.1714	21.4206	10.7508
12 day Control	35.0519	21.3086	13.7433
	34.0992	21.304	12.7952
	34.6764	21.3435	13.3328
average	34.6092	21.3187	13.2904
12 day Girdling	34.3156	21.336	12.9796
	35.884	21.3512	14.5328
	34.284	21.3503	12.9337
average	34.8279	21.3458	13.482

## Sheet: NI6
	NI6	actin
0 day	26.0994	20.7483	5.35113
	25.9697	20.6636	5.30608								减各自CK
	25.78	20.8208	4.95919					ΔCt	ΔΔCt	2-ΔΔCt	ΔΔCt	2-ΔΔCt
average	25.9497	20.7442	5.20547				0 day	5.20547
3 day Control	26.8958	21.0948	5.80096				3 day Control	5.63241	0.426946	0.743835
	26.654	21.0782	5.5758				3day Girdling	5.15283	-0.0526354	1.03716	-0.479581	1.39434
	26.7482	21.2277	5.52047				6 day Control	6.5095	1.30404	0.404992
average	26.766	21.1336	5.63241				6 day Girdling	6.12172	0.916253	0.529883	-0.387783	1.30838
3day Girdling	27.0421	21.731	5.31116				9 day Control	6.03702	0.831556	0.561923
	26.8391	21.4897	5.34938				9 day Girdling	5.22335	0.0178806	0.987683	-0.813676	1.75768
	26.563	21.765	4.79795				12 day Control	6.30568	1.10022	0.466446
average	26.8147	21.6619	5.15283				12 day Girdling	6.28644	1.08097	0.47271	-0.0192462	1.01343
6 day Control	29.9566	22.9379	7.01868
	29.5127	22.9663	6.5464
	29.013	23.0496	5.96342				NI6	1.39434	0.764303	1.75768	1.01343
average	29.4941	22.9846	6.5095					0.479581	-0.387783	0.813676	0.0192462
6 day Girdling	29.0678	22.4786	6.58915
	28.8834	22.5534	6.32993
	28.2661	22.82	5.44607
average	28.7391	22.6174	6.12172
9 day Control	27.3778	21.2261	6.1516
	27.2007	21.27	5.93072
	27.2156	21.1869	6.02875
average	27.2647	21.2277	6.03702
9 day Girdling	26.6728	21.4524	5.22034
	26.8209	21.3131	5.50784
	26.4382	21.4964	4.94186
average	26.644	21.4206	5.22335
12 day Control	27.6598	21.3086	6.35127
	27.555	21.304	6.25097
	27.6583	21.3435	6.31481
average	27.6244	21.3187	6.30568
12 day Girdling	27.5681	21.336	6.23216
	27.7048	21.3512	6.35364
	27.6238	21.3503	6.27351
average	27.6323	21.3458	6.28644

## Sheet: NI7
	NI7	actin
0 day	27.8423	20.7483	7.09402
	27.8094	20.6636	7.14586								减各自CK
	27.8337	20.8208	7.01298					ΔCt	ΔΔCt	2-ΔΔCt	ΔΔCt	2-ΔΔCt
average	27.8285	20.7442	7.08429				0 day	7.08429
3 day Control	28.2772	21.0948	7.18241				3 day Control	7.15924	0.0749519	0.949374
	28.2214	21.0782	7.14325				3day Girdling	6.34571	-0.738575	1.66853	-0.813527	1.7575
	28.3798	21.2277	7.15205				6 day Control	8.09534	1.01105	0.496185
average	28.2928	21.1336	7.15924				6 day Girdling	7.21848	0.134192	0.91118	-0.87686	1.83637
3day Girdling	28.0531	21.731	6.32215				9 day Control	8.15558	1.0713	0.475892
	27.8354	21.4897	6.34575				9 day Girdling	7.36994	0.285656	0.820368	-0.785639	1.72386
	28.1343	21.765	6.36923				12 day Control	8.3837	1.29942	0.40629
average	28.0076	21.6619	6.34571				12 day Girdling	8.24988	1.1656	0.445779	-0.133819	1.09719
6 day Control	31.1791	22.9379	8.24122
	30.9808	22.9663	8.01446
	35.3724	23.0496	12.3228				NI7	1.7575	0.544551	1.72386	1.09719
average	31.0799	22.9846	8.09534					0.813527	-0.87686	0.785639	0.133819
6 day Girdling	29.927	22.4786	7.44836
	29.6578	22.5534	7.10433
	29.9228	22.82	7.10274
average	29.8358	22.6174	7.21848
9 day Control	29.6843	21.2261	8.45815
	29.4175	21.27	8.14754
	29.0479	21.1869	7.86104
average	29.3832	21.2277	8.15558
9 day Girdling	28.8499	21.4524	7.39751
	28.7997	21.3131	7.48662
	28.7221	21.4964	7.2257
average	28.7906	21.4206	7.36994
12 day Control	29.3838	21.3086	8.07526
	29.7225	21.304	8.41849
	30.0009	21.3435	8.65735
average	29.7024	21.3187	8.3837
12 day Girdling	29.8985	21.336	8.56259
	29.1792	21.3512	7.828
	29.7094	21.3503	8.35906
average	29.5957	21.3458	8.24988

[truncated: 2 more sheets: NI8, INV1]
