# Supplementary material for: Girdling promotes tomato fruit enlargement by enhancing fruit sink strength and triggering cytokinin accumulation
Source: Front Plant Sci. 2023 Jun 16;14:1174403. doi: 10.3389/fpls.2023.1174403 (PMC10312241; doi:10.3389/fpls.2023.1174403)
Supplement: Supplementary file 1 [file DataSheet_1.zip › Raw data/Raw data of Fig 4/Fig4-sucrose synthase.xlsx]

## Sheet: SUS1
	SUS1	actin
0 day	20.1207	20.7483
	19.8739	20.6636									减各自CK
	19.8529	20.8208						ΔCt	ΔΔCt	2-ΔΔCt	ΔΔCt	2-ΔΔCt
average	19.9492	20.7442					0 day	-0.795032
3 day Control	20.1485	21.0948					3 day Control	-1.15691	-0.361882	1.2851
	19.8634	21.0782					3day Girdling	-2.24933	-1.4543	2.74023	-1.09242	2.13231
	19.918	21.2277					6 day Girdling	1.12849	1.92352	0.26361
average	19.9766	21.1336					6 day Control	0.461426	1.25646	0.41857	0.667062	0.629788
3day Girdling	20.2759	21.731					9 day Control	0.701685	1.49672	0.354359
	18.0515	21.4897					9 day Girdling	-0.181757	0.613275	0.653711	-0.883442	1.84477
	19.9103	21.765					12 day Control	1.048	1.84303	0.278735
average	19.4126	21.6619					12 day Girdling	1.32285	2.11788	0.230385	0.27485	0.826536
6 day Girdling	24.9626	22.9379
	24.1465	22.9663
	23.2302	23.0496					SUS1	2.13231	0.629788	1.84477	0.826536
average	24.1131	22.9846						1.09242	-0.667062	0.883442	-0.27485
6 day Control	23.3359	22.4786
	23.083	22.5534
	22.8175	22.82
average	23.0788	22.6174
9 day Control	21.9883	21.2261
	21.9185	21.27
	21.8812	21.1869
average	21.9293	21.2277
9 day Girdling	21.405	21.4524
	21.1931	21.3131
	21.1185	21.4964
average	21.2389	21.4206
12 day Control	22.6558	21.3086
	22.2174	21.304
	22.2269	21.3435
average	22.3667	21.3187
12 day Girdling	22.8417	21.336
	22.5801	21.3512
	22.5842	21.3503
average	22.6687	21.3458

## Sheet: SUS3
	SUS3	actin
0 day	24.5599	20.7483	3.81161
	24.413	20.6636	3.7494								减各自CK
	24.7594	20.8208	3.93865					ΔCt	ΔΔCt	2-ΔΔCt	ΔΔCt	2-ΔΔCt
average	24.5774	20.7442	3.83322				0 day	3.83322
3 day Control	25.9126	21.0948	4.81784				3 day Control	4.78334	0.950119	0.51759
	25.8638	21.0782	4.78562				3day Girdling	3.56747	-0.265755	1.20227	-1.21587	2.32281
	25.9743	21.2277	4.74656				6 day Girdling	4.69996	0.866738	0.548385
average	25.9169	21.1336	4.78334				6 day Control	4.10069	0.267472	0.830774	0.599267	0.660089
3day Girdling	25.1698	21.731	3.43886				9 day Control	4.76353	0.930307	0.524747
	25.1486	21.4897	3.65896				9 day Girdling	4.08617	0.252946	0.839181	-0.677361	1.59921
	25.3696	21.765	3.60457				12 day Control	4.00824	0.175023	0.885754
average	25.2294	21.6619	3.56747				12 day Girdling	4.74786	0.914641	0.530476	0.739619	0.598898
6 day Girdling	27.4787	22.9379	4.54082
	27.7438	22.9663	4.77751
	27.8312	23.0496	4.78154				SUS3	2.32281	0.660089	1.59921	0.598898
average	27.6846	22.9846	4.69996					1.21587	-0.599267	0.677361	-0.739619
6 day Control	26.6566	22.4786	4.17801
	26.6282	22.5534	4.0748
	26.8693	22.82	4.04927
average	26.7181	22.6174	4.10069
9 day Control	25.9769	21.2261	4.75073
	25.8465	21.27	4.57651
	26.1502	21.1869	4.96335
average	25.9912	21.2277	4.76353
9 day Girdling	25.4239	21.4524	3.97143
	25.4167	21.3131	4.10363
	25.6798	21.4964	4.18344
average	25.5068	21.4206	4.08617
12 day Control	25.2741	21.3086	3.96554
	25.2164	21.304	3.91237
	25.4903	21.3435	4.14682
average	25.327	21.3187	4.00824
12 day Girdling	26.0109	21.336	4.67494
	25.9797	21.3512	4.62857
	26.2904	21.3503	4.94008
average	26.0937	21.3458	4.74786

## Sheet: SUS4
	SUS4	actin
0 day	33.5312	20.7483	12.7829
	32.6964	20.6636	12.0328								减各自CK
	33.1201	20.8208	12.2993					ΔCt	ΔΔCt	2-ΔΔCt	ΔΔCt	2-ΔΔCt
average	33.1159	20.7442	12.3717				0 day	12.3717
3 day Control	33.8111	21.0948	12.7163				3 day Control	12.9847	0.613028	0.653823
	33.7716	21.0782	12.6935				3day Girdling	11.9937	-0.377998	1.29954	-0.991027	1.9876
	34.7721	21.2277	13.5444				6 day Girdling	12.7525	0.380841	0.76799
average	34.1183	21.1336	12.9847				6 day Control	13.5668	1.19509	0.43676	-0.814245	1.75838
3day Girdling	33.6263	21.731	11.8953				9 day Control	13.1896	0.817881	0.567275
	33.1255	21.4897	11.6358				9 day Girdling	11.7376	-0.634107	1.55198	-1.45199	2.73585
	34.215	21.765	12.45				12 day Control	14.0154	1.64374	0.320026
average	33.6556	21.6619	11.9937				12 day Girdling	14.1304	1.75874	0.295506	0.114999	0.923383
6 day Girdling	36.1174	22.9379	13.1795
	35.3569	22.9663	12.3905
	N/A	23.0496	#VALUE!				SUS4	1.9876	1.75838	2.73585	0.923383
average	35.7371	22.9846	12.7525					0.991027	0.814245	1.45199	-0.114999
6 day Control	35.8035	22.4786	13.3248
	37.3974	22.5534	14.8439
	35.3516	22.82	12.5315
average	36.1841	22.6174	13.5668
9 day Control	N/A	21.2261	#VALUE!
	35.8734	21.27	14.6035
	32.961	21.1869	11.7741
average	34.4172	21.2277	13.1896
9 day Girdling	32.8556	21.4524	11.4031
	33.2562	21.3131	11.9431
	33.3629	21.4964	11.8665
average	33.1582	21.4206	11.7376
12 day Control	36.8898	21.3086	15.5812
	33.7785	21.304	12.4745
	N/A	21.3435	#VALUE!
average	35.3341	21.3187	14.0154
12 day Girdling	35.4762	21.336	14.1403
	N/A	21.3512	#VALUE!
	N/A	21.3503	#VALUE!
average	35.4762	21.3458	14.1304

## Sheet: SUS5
	SUS5	actin
0 day	29.7728	20.7483	9.02457
	29.8481	20.6636	9.18454								减各自CK
	29.6591	20.8208	8.83834					ΔCt	ΔΔCt	2-ΔΔCt	ΔΔCt	2-ΔΔCt
average	29.76	20.7442	9.01582				0 day	9.01582
3 day Control	30.7857	21.0948	9.69092				3 day Control	9.62714	0.611324	0.654596
	31.4078	21.0782	10.3296				3day Girdling	8.49539	-0.520428	1.43438	-1.13175	2.19125
	30.0886	21.2277	8.86086				6 day Girdling	10.1181	1.10232	0.465768
average	30.7607	21.1336	9.62714				6 day Control	10.6834	1.66762	0.314772	-0.565303	1.4797
3day Girdling	29.6877	21.731	7.95669				9 day Control	10.8755	1.85969	0.275535
	30.259	21.4897	8.76929				9 day Girdling	9.09878	0.0829582	0.94412	-1.77674	3.4265
	30.5252	21.765	8.7602				12 day Control	11.2512	2.23534	0.212372
average	30.1573	21.6619	8.49539				12 day Girdling	10.7998	1.78403	0.290371	-0.451305	1.36728
6 day Girdling	31.8627	22.9379	8.92484
	33.0412	22.9663	10.0749
	33.1642	23.0496	10.1146				SUS5	2.19125	1.4797	3.4265	1.36728
average	33.1027	22.9846	10.1181					1.13175	0.565303	1.77674	0.451305
6 day Control	33.0421	22.4786	10.5634
	33.1074	22.5534	10.5539
	33.753	22.82	10.933
average	33.3008	22.6174	10.6834
9 day Control	31.2155	21.2261	9.98934
	32.6192	21.27	11.3493
	32.4748	21.1869	11.2879
average	32.1032	21.2277	10.8755
9 day Girdling	30.6783	21.4524	9.22583
	30.4795	21.3131	9.16645
	30.4004	21.4964	8.90404
average	30.5194	21.4206	9.09878
12 day Control	33.4302	21.3086	12.1216
	31.8633	21.304	10.5593
	32.4161	21.3435	11.0725
average	32.5699	21.3187	11.2512
12 day Girdling	31.7796	21.336	10.4436
	32.0556	21.3512	10.7044
	32.6019	21.3503	11.2515
average	32.1457	21.3458	10.7998
