# Supplementary material for: Girdling promotes tomato fruit enlargement by enhancing fruit sink strength and triggering cytokinin accumulation
Source: Front Plant Sci. 2023 Jun 16;14:1174403. doi: 10.3389/fpls.2023.1174403 (PMC10312241; doi:10.3389/fpls.2023.1174403)
Supplement: Supplementary file 1 [file DataSheet_1.zip › Raw data/Raw data of Fig 4/Fig4-sugar transportation.xlsx]

## Sheet: HT1
	HT1	actin
0 day	29.6915	19.4483
	28.9996	19.6333
	28.9072	19.5896						ΔCt	ΔΔCt	2-ΔΔCt	ΔΔCt	2-ΔΔCt
average	29.1994	19.5571					0 day	9.64238
3 day Control	28.6998	19.8118					3 day Control	9.08616	-0.556222	1.47041
	28.7382	19.4054					3day Girdling	7.99222	-1.65016	3.13868	-1.09394	2.13456
	28.6012	19.5635					6 day Control	9.36156	-0.280813	1.21488
average	28.6797	19.5936					6 day Girdling	8.75894	-0.883435	1.84476	-0.602622	1.51847
3day Girdling	28.3595	20.014					9 day Control	9.41102	-0.23136	1.17394
	28.0408	20.2132					9 day Girdling	7.33505	-2.30733	4.94965	-2.07597	4.21626
	27.7704	19.9668					12 day Control	8.90553	-0.736843	1.66652
average	28.0569	20.0647					12 day Girdling	8.27075	-1.37162	2.58761	-0.63478	1.5527
6 day Control	29.813	20.2761
	29.7024	20.0979
	29.4159	20.4726					HT1	2.13456	1.51847	4.21626	1.5527
average	29.6438	20.2822						1.09394	0.602622	2.07597	0.63478
6 day Girdling	29.1264	20.7806
	29.3903	20.4761
	29.4563	20.4394
average	29.3243	20.5654
9 day Control	29.1622	19.6769
	29.078	19.6552
	29.0395	19.7146
average	29.0933	19.6822
9 day Girdling	27.6916	20.1798
	27.6426	20.3005
	27.2392	20.0879
average	27.5244	20.1894
12 day Control	28.9928	20.0637
	29.4081	20.1755
	28.7658	20.211
average	29.0556	20.1501
12 day Girdling	28.3576	19.757
	28.082	19.9109
	27.7619	19.7213
average	28.0672	19.7964

## Sheet: HT2
	HT2	actin
0 day	30.8894	19.4483
	31.3097	19.6333									减各自CK
	31.0154	19.5896						ΔCt	ΔΔCt	2-ΔΔCt	ΔΔCt	2-ΔΔCt
average	31.0715	19.5571					0 day	11.5144
3 day Control	29.807	19.8118					3 day Control	10.4237	-1.09065	2.12969
	30.2519	19.4054					3day Girdling	9.14734	-2.36705	5.15885	-1.2764	2.42234
	29.9931	19.5635					6 day Girdling	9.48687	-2.02752	4.07704
average	30.0173	19.5936					6 day Control	10.0547	-1.45967	2.75045	-0.567856	1.48232
3day Girdling	29.1183	20.014					9 day Control	9.77917	-1.73523	3.32932
	28.7239	20.2132					9 day Girdling	9.60681	-1.90759	3.75181	-0.172362	1.1269
	29.7938	19.9668					12 day Control	11.37	-0.144392	1.10526
average	29.212	20.0647					12 day Girdling	9.79435	-1.72005	3.29447	-1.57565	2.98071
6 day Girdling		20.2761
	29.7457	20.0979
	29.7925	20.4726					HT2	2.42234	1.48232	1.1269	2.98071
average	29.7691	20.2822						1.2764	0.567856	0.172362	1.57565
6 day Control	30.4748	20.7806
	30.6245	20.4761
	30.761	20.4394
average	30.6201	20.5654
9 day Control	29.0904	19.6769
	29.4657	19.6552
	29.8281	19.7146
average	29.4614	19.6822
9 day Girdling	29.9784	20.1798
	29.3678	20.3005
	30.0423	20.0879
average	29.7962	20.1894
12 day Control	31.3318	20.0637
	31.8571	20.1755
	31.3712	20.211
average	31.5201	20.1501
12 day Girdling	28.9471	19.757
	29.6965	19.9109
	30.1287	19.7213
average	29.5908	19.7964

## Sheet: HT3
	HT3	actin
0 day	27.8797	19.4483
	27.9799	19.6333									减各自CK
	27.9496	19.5896						ΔCt	ΔΔCt	2-ΔΔCt	ΔΔCt	2-ΔΔCt
average	27.9364	19.5571					0 day	8.37931
3 day Control	27.4293	19.8118					3 day Control	7.55757	-0.821731	1.76753
	26.949	19.4054					3day Girdling	7.23844	-1.14086	2.20513	-0.319131	1.24758
	27.0751	19.5635					6 day Girdling	8.439	0.05969	0.95947
average	27.1511	19.5936					6 day Control	9.83101	1.4517	0.36559	-1.39201	2.62445
3day Girdling	27.1052	20.014					9 day Control	9.04326	0.663959	0.631144
	27.2725	20.2132					9 day Girdling	7.95126	-0.428041	1.34541	-1.092	2.13169
	27.5316	19.9668					12 day Control	8.63141	0.252106	0.83967
average	27.3031	20.0647					12 day Girdling	8.63683	0.257525	0.836522	0.00541909	0.996251
6 day Girdling	28.5708	20.2761
	28.8409	20.0979
	28.7519	20.4726					HT3	1.24758	2.62445	2.13169	0.996251
average	28.7212	20.2822						0.319131	1.39201	1.092	-0.00541909
6 day Control	30.5512	20.7806
	30.5288	20.4761
	30.1092	20.4394
average	30.3964	20.5654
9 day Control	28.6117	19.6769
	28.8497	19.6552
	28.715	19.7146
average	28.7255	19.6822
9 day Girdling	28.0636	20.1798
	28.5091	20.3005
	27.8493	20.0879
average	28.1407	20.1894
12 day Control	29.0056	20.0637
	28.714	20.1755
	28.6248	20.211
average	28.7815	20.1501
12 day Girdling	28.4887	19.757
	28.4662	19.9109
	28.3448	19.7213
average	28.4332	19.7964

## Sheet: SUT1
	SUT1	actin
0 day	26.7088	19.4483
	26.678	19.6333									减各自CK
	28.0241	19.5896						ΔCt	ΔΔCt	2-ΔΔCt	ΔΔCt	2-ΔΔCt
average	26.6934	19.5571					0 day	7.13633
3 day Control	26.2448	19.8118					3 day Control	6.67488	-0.461456	1.37693
	26.0322	19.4054					3day Girdling	6.36108	-0.775248	1.71148	-0.313792	1.24297
	26.5284	19.5635					6 day Girdling	6.8399	-0.296433	1.2281
average	26.2684	19.5936					6 day Control	6.91467	-0.221661	1.16608	-0.0747715	1.05319
3day Girdling	26.2157	20.014					9 day Control	7.16036	0.0240233	0.983486
	26.5528	20.2132					9 day Girdling	6.58304	-0.553289	1.46743	-0.577312	1.49207
	26.5087	19.9668					12 day Control	7.51326	0.376929	0.770075
average	26.4257	20.0647					12 day Girdling	6.90446	-0.231869	1.17436	-0.608798	1.52499
6 day Girdling	27.1281	20.2761
	27.0049	20.0979
	27.2332	20.4726					SUT1	1.24297	1.05319	1.49207	1.52499
average	27.1221	20.2822						0.313792	0.0747715	0.577312	0.608798
6 day Control	27.46	20.7806
	27.2358	20.4761
	27.7443	20.4394
average	27.48	20.5654
9 day Control	26.7063	19.6769
	26.8125	19.6552
	27.009	19.7146
average	26.8426	19.6822
9 day Girdling	26.6991	20.1798
	26.7092	20.3005
	26.909	20.0879
average	26.7724	20.1894
12 day Control	27.6622	20.0637
	27.5306	20.1755
	27.7972	20.211
average	27.6633	20.1501
12 day Girdling	26.544	19.757
	26.7389	19.9109
	26.8198	19.7213
average	26.7009	19.7964

## Sheet: SUT2
	SUT2	actin
0 day	27.5492	19.4483
	27.4404	19.6333									减各自CK
	27.0978	19.5896						ΔCt	ΔΔCt	2-ΔΔCt	ΔΔCt	2-ΔΔCt
average	27.3625	19.5571					0 day	7.8054
3 day Control	27.2691	19.8118					3 day Control	7.64464	-0.16076	1.11788
	27.2271	19.4054					3day Girdling	7.11764	-0.687756	1.61078	-0.526996	1.44093
	27.2184	19.5635					6 day Girdling	8.56187	0.756473	0.591942
average	27.2382	19.5936					6 day Control	9.13086	1.32547	0.39902	-0.568993	1.48349
3day Girdling	27.5223	20.014					9 day Control	8.874	1.06861	0.476779
	27.0413	20.2132					9 day Girdling	7.71324	-0.0921553	1.06596	-1.16076	2.23576
	26.9833	19.9668					12 day Control	8.742	0.936607	0.52246
average	27.1823	20.0647					12 day Girdling	8.44932	0.643926	0.639969	-0.292681	1.22491
6 day Girdling	29.0423	20.2761
	28.7621	20.0979
	28.7279	20.4726					SUT2	1.44093	1.48349	2.23576	1.22491
average	28.8441	20.2822						0.526996	0.568993	1.16076	0.292681
6 day Control	29.5601	20.7806
	29.8567	20.4761
	29.6719	20.4394
average	29.6962	20.5654
9 day Control	28.7097	19.6769
	28.5658	19.6552
	28.3932	19.7146
average	28.5562	19.6822
9 day Girdling	28.3593	20.1798
	27.6436	20.3005
	27.7051	20.0879
average	27.9026	20.1894
12 day Control	29.1347	20.0637
	28.9138	20.1755
	28.6278	20.211
average	28.8921	20.1501
12 day Girdling	28.3609	19.757
	28.3264	19.9109
	28.0498	19.7213
average	28.2457	19.7964

## Sheet: SUT4
	SUT4	actin
0 day	27.4208	19.4483
	27.6713	19.6333									减各自CK
	27.5566	19.5896						ΔCt	ΔΔCt	2-ΔΔCt	ΔΔCt	2-ΔΔCt
average	27.5496	19.5571					0 day	7.9925
3 day Control	27.2476	19.8118					3 day Control	7.75356	-0.238941	1.18013
	27.3399	19.4054					3day Girdling	7.22097	-0.771529	1.70708	-0.532588	1.44652
	27.4539	19.5635					6 day Girdling	8.27816	0.28566	0.820366
average	27.3471	19.5936					6 day Control	8.80979	0.817289	0.567507	-0.531628	1.44556
3day Girdling	27.1274	20.014					9 day Control	8.56413	0.571628	0.672857
	27.0452	20.2132					9 day Girdling	7.94672	-0.0457807	1.03224	-0.617409	1.53412
	27.6843	19.9668					12 day Control	9.21664	1.22414	0.428054
average	27.2856	20.0647					12 day Girdling	8.92975	0.937251	0.522227	-0.286885	1.22
6 day Girdling	28.4902	20.2761
	28.7024	20.0979
	28.4885	20.4726					SUT4	1.44652	1.44556	1.53412	1.22
average	28.5604	20.2822						0.532588	0.531628	0.617409	0.286885
6 day Control	29.1597	20.7806
	29.3836	20.4761
	29.5821	20.4394
average	29.3752	20.5654
9 day Control	28.479	19.6769
	28.1509	19.6552
	28.1092	19.7146
average	28.2464	19.6822
9 day Girdling	28.1734	20.1798
	27.9319	20.3005
	28.3031	20.0879
average	28.1361	20.1894
12 day Control	29.1229	20.0637
	29.4121	20.1755
	29.565	20.211
average	29.3667	20.1501
12 day Girdling	28.7735	19.757
	28.6306	19.9109
	28.7743	19.7213
average	28.7262	19.7964

## Sheet: SWEET1L
	SWEET1L	actin
0 day	31.0967	19.4483
	30.6748	19.6333									减各自CK
	30.9982	19.5896						ΔCt	ΔΔCt	2-ΔΔCt	ΔΔCt	2-ΔΔCt
average	30.9232	19.5571					0 day	11.3661
3 day Control	30.7694	19.8118					3 day Control	10.6027	-0.763443	1.69754
	29.8581	19.4054					3day Girdling	10.3755	-0.990592	1.987	-0.227149	1.17052
	29.9613	19.5635					6 day Girdling	14.28	2.91385	0.132691
average	30.1963	19.5936					6 day Control	12.4909	1.12477	0.458574	1.78908	0.289356
3day Girdling	30.9045	20.014					9 day Control	12.4835	1.11741	0.460921
	30.2569	20.2132					9 day Girdling	13.2069	1.84081	0.279164	0.723405	0.605666
	30.1592	19.9668					12 day Control	12.8584	1.49229	0.355447
average	30.4402	20.0647					12 day Girdling	12.8946	1.52846	0.346648	0.0361664	0.975243
6 day Girdling	34.8107	20.2761
	33.7258	20.0979
	35.1501	20.4726					SWEET1L	1.17052	0.289356	0.605666	0.975243
average	34.5622	20.2822						0.227149	-1.78908	-0.723405	-0.0361664
6 day Control	33.8057	20.7806
	32.956	20.4761
	32.4071	20.4394
average	33.0563	20.5654
9 day Control	31.85	19.6769
	32.4759	19.6552
	32.1715	19.7146
average	32.1658	19.6822
9 day Girdling	32.9686	20.1798
	34.4723	20.3005
	33.8241	20.0879
average	33.3963	20.1894
12 day Control	33.1397	20.0637
	32.106	20.1755
	33.7798	20.211
average	33.0085	20.1501
12 day Girdling	32.6854	19.757
	32.6966	19.9109
	34.0468	19.7213
average	32.691	19.7964

## Sheet: SWEET11
	SWEET11	actin
0 day	37.0592	19.4483
	35.5075	19.6333									减各自CK
	N/A	19.5896						ΔCt	ΔΔCt	2-ΔΔCt	ΔΔCt	2-ΔΔCt
average	36.2834	19.5571					0 day	16.7263
3 day Control	37.1326	19.8118					3 day Control	17.4368	0.710474	0.611119
	36.928	19.4054					3day Girdling	14.2569	-2.46937	5.53801	-3.17984	9.06208
	N/A	19.5635					6 day Control	14.9444	-1.78193	3.43886
average	37.0303	19.5936					6 day Girdling	13.1631	-3.56319	11.8203	-1.78126	3.43727
3day Girdling	34.9504	20.014					9 day Control	17.5322	0.805897	0.572006
	33.365	20.2132					9 day Girdling	14.8639	-1.86235	3.63599	-2.66825	6.35656
	34.6494	19.9668					12 day Control	13.7646	-2.96166	7.79021
average	34.3216	20.0647					12 day Girdling	13.6635	-3.06281	8.35599	-0.101148	1.07263
6 day Control	35.1972	20.2761
	34.4098	20.0979
	36.0727	20.4726					SWEET11	9.06208	3.43727	6.35656	1.07263
average	35.2266	20.2822						3.17984	1.78126	2.66825	0.101148
6 day Girdling	34.9844	20.7806
	33.5103	20.4761
	32.6907	20.4394
average	33.7285	20.5654
9 day Control	37.5109	19.6769
	36.918	19.6552
	N/A	19.7146
average	37.2144	19.6822
9 day Girdling	35.1522	20.1798
	35.1886	20.3005
	34.8192	20.0879
average	35.0533	20.1894
12 day Control	N/A	20.0637
	33.9147	20.1755
	N/A	20.211
average	33.9147	20.1501
12 day Girdling	32.8455	19.757
	32.9185	19.9109
	34.6157	19.7213
average	33.4599	19.7964

## Sheet: SWEET12L
	SWEET12L	actin
0 day	N/A	19.4483
	N/A	19.6333									减各自CK
	35.5938	19.5896						ΔCt	ΔΔCt	2-ΔΔCt	ΔΔCt	2-ΔΔCt
average	35.5938	19.5571					0 day	16.0368
3 day Control	36.6755	19.8118					3 day Control	16.8369	0.800177	0.574279
	32.8819	19.4054					3day Girdling	13.8744	-2.16234	4.4764	-2.96252	7.79482
	36.1855	19.5635					6 day Control	14.2233	-1.81348	3.5149
average	36.4305	19.5936					6 day Girdling	13.2413	-2.79545	6.94249	-0.98197	1.97516
3day Girdling	34.1465	20.014					9 day Control	15.3109	-0.725821	1.65384
	34.6255	20.2132					9 day Girdling	13.2958	-2.74097	6.68519	-2.01515	4.04222
	33.0451	19.9668					12 day Control	15.7532	-0.283515	1.21716
average	33.9391	20.0647					12 day Girdling	13.3703	-2.66644	6.34862	-2.38293	5.21594
6 day Control	32.6997	20.2761
	34.2301	20.0979
	34.7808	20.4726					SWEET12L	7.79482	1.97516	4.04222	5.21594
average	34.5055	20.2822						2.96252	0.98197	2.01515	2.38293
6 day Girdling	34.55	20.7806
	33.674	20.4761
	33.1961	20.4394
average	33.8067	20.5654
9 day Control	34.2814	19.6769
	35.4734	19.6552
	35.2247	19.7146
average	34.9932	19.6822
9 day Girdling	31.3804	20.1798
	31.3042	20.3005
	33.4852	20.0879
average	33.4852	20.1894
12 day Control	36.098	20.0637
	34.7853	20.1755
	36.8266	20.211
average	35.9033	20.1501
12 day Girdling	33.5746	19.757
	36.3238	19.9109
	32.7589	19.7213
average	33.1667	19.7964
