# Supplementary material for: Girdling promotes tomato fruit enlargement by enhancing fruit sink strength and triggering cytokinin accumulation
Source: Front Plant Sci. 2023 Jun 16;14:1174403. doi: 10.3389/fpls.2023.1174403 (PMC10312241; doi:10.3389/fpls.2023.1174403)
Supplement: Supplementary file 1 [file DataSheet_1.zip › Raw data/Raw data of Fig 6.xlsx]

## Sheet: phytohormone concentration
	ZR and tZR	ng/g.FW		iaa	ng/g.FW		ga3	ng/g.FW		iP and iPA	ng/g.FW		DZ and DZR	ng/g.FW
0 day-1	0.548	9.4502		1.109	29.2017		1.215	4.112		1.022	5.2995		2.432	1.57104
0 day-2	0.519	10.1093		1.088	30.6134		1.172	4.53042		0.986	5.72722		2.384	1.75677
0 day-3	0.483	10.9918		1.059	32.6757		1.142	4.84729		1.029	5.22012		2.412	1.64591
average		10.1838			30.8303			4.49657			5.41561			1.65791
3day ck-1	0.766	5.69288		0.958	41.0047		1.252	3.78304		1.156	3.96973		2.386	1.74861
3day ck-2	0.818	5.04463		0.97	39.9133		1.301	3.38754		1.1	4.47917		2.35	1.90146
3day ck-3	0.799	5.27246		0.934	43.2778		1.266	3.66555		1.208	3.5487		2.319	2.04375
average		5.33666			41.3986			3.61204			3.9992			1.89794
3day T-1	0.659	7.30075		1.001	37.2265		1.169	4.56115		1.241	3.30498		2.412	1.64591
3day T-2	0.597	8.43271		1.026	35.192		1.201	4.2438		1.204	3.57944		2.442	1.53489
3day T-3	0.624	7.91965		0.984	38.6767		1.18	4.44947		1.156	3.96973		2.441	1.53847
average		7.88437			37.0317			4.41814			3.61805			1.57309
6day ck-1	0.878	4.38782		1.044	33.7963		1.359	2.97248		1.214	3.50309		2.442	1.53489
6day ck-2	0.92	3.97963		1.078	31.3094		1.336	3.13061		1.218	3.47301		2.464	1.45826
6day ck-3	0.945	3.75492		1.108	29.2675		1.327	3.19476		1.275	3.07137		2.356	1.87509
average		4.04079			31.4577			3.09928			3.34916			1.62275
6dayT-1	0.798	5.28473		1.13	27.8552		1.338	3.11653		1.096	4.51797		2.167	2.91136
6dayT-2	0.75	5.90863		1.084	30.8899		1.299	3.40284		1.149	4.0301		2.171	2.88438
6dayT-3	0.813	5.10361		1.118	28.6169		1.358	2.97919		1.127	4.22587		2.123	3.22537
average		5.43233			29.1207			3.16619			4.25798			3.00703
9dayck-1	0.692	6.76158		1.158	26.1559		1.234	3.93965		1.008	5.4619		2.478	1.4115
9dayck-2	0.721	6.32074		1.186	24.5602		1.266	3.66555		0.981	5.7893		2.51	1.31018
9dayck-3	0.672	7.0834		1.138	27.3587		1.229	3.98429		0.953	6.14957		2.544	1.21048
average		6.7219			26.0249			3.86317			5.80026			1.31072
9dayT-1	0.612	8.1437		0.953	41.4682		1.277	3.5758		1.04	5.09777		2.314	2.06768
9dayT-2	0.658	7.31774		1.005	36.8932		1.333	3.15185		1.024	5.2767		2.25	2.39985
9dayT-3	0.594	8.49173		0.951	41.6551		1.312	3.3046		0.993	5.64144		2.283	2.2224
average		7.98439			40.0055			3.34408			5.33863			2.22998
12dayck-1	0.821	5.00957		1.14	27.236		1.312	3.3046		1.021	5.31094		2.276	2.25891
12dayck-2	0.795	5.32172		1.185	24.6155		1.329	3.18039		1.023	5.28809		2.303	2.12131
12dayck-3	0.766	5.69288		1.129	27.9179		1.289	3.4804		1.07	4.77847		2.334	1.97362
average		5.34139			26.5898			3.32179			5.12583			2.11795
12dayT-1	0.6	8.3741		1.109	29.2017		1.238	3.9043		1.019	5.33389		2.397	1.7044
12dayT-2	0.605	8.27732		1.104	29.5318		1.223	4.03853		1.054	4.94619		2.409	1.65745
12dayT-3	0.612	8.1437		1.117	28.6813		1.252	3.78304		1.002	5.53302		2.365	1.83621
average		8.26504			29.1383			3.90862			5.27103			1.73269
	Descriptives														ZR and tZR
				N	Mean	Std. Deviation	Std. Error	95% Confidence Interval for Mean		Minimum	Maximum	Between- Component Variance			Duncana								1	0 day
								Lower Bound	Upper Bound						处理	N	Subset for alpha = 0.05						2	3 day control
	ZR and tZR	1		3	10.1838	0.773505	0.446584	8.26229	12.1053	9.4502	10.9918						1	2	3	4	5		3	3 day girdling
		2		3	5.33666	0.328861	0.189868	4.51972	6.15359	5.04463	5.69288				4	3	4.04079						4	6 day control
		3		3	7.88437	0.566805	0.327245	6.47635	9.29239	7.30075	8.43271				2	3		5.33666					5	6 day girdling
		4		3	4.04079	0.320852	0.185244	3.24375	4.83783	3.75492	4.38782				8	3		5.34139					6	9 day control
		5		3	5.43233	0.422319	0.243826	4.38323	6.48142	5.10361	5.90863				5	3		5.43233					7	9 day girdling
		6		3	6.7219	0.382876	0.221053	5.77079	7.67302	6.32074	7.0834				6	3			6.7219				8	12 day control
		7		3	7.98439	0.60299	0.348137	6.48648	9.4823	7.31774	8.49173				3	3				7.88437			9	12 day girdling
		8		3	5.34139	0.342082	0.197501	4.49161	6.19117	5.00957	5.69288				7	3				7.98439
		9		3	8.26504	0.115687	0.0667919	7.97766	8.55242	8.1437	8.3741				9	3				8.26504
		Total		27	6.79896	1.89838	0.365344	6.04798	7.54994	3.75492	10.9918				1	3					10.1838
		Model	Fixed Effects			0.46543	0.089572	6.61078	6.98714						Sig.		1	0.814887	1	0.355978	1
			Random Effects				0.644784	5.31209	8.28584			3.66951			Means for groups in homogeneous subsets are displayed.
	iaa	1		3	30.8303	1.7471	1.00869	26.4902	35.1703	29.2017	32.6757				a. Uses Harmonic Mean Sample Size = 3.000.
		2		3	41.3986	1.71649	0.991019	37.1346	45.6626	39.9133	43.2778
		3		3	37.0317	1.7505	1.01065	32.6832	41.3802	35.192	38.6767
		4		3	31.4577	2.26808	1.30948	25.8235	37.092	29.2675	33.7963
		5		3	29.1207	1.57885	0.911551	25.1986	33.0427	27.8552	30.8899				iaa
		6		3	26.0249	1.40384	0.810505	22.5376	29.5122	24.5602	27.3587				Duncana
		7		3	40.0055	2.69694	1.55708	33.3059	46.705	36.8932	41.6551				处理	N	Subset for alpha = 0.05
		8		3	26.5898	1.74345	1.00658	22.2588	30.9207	24.6155	27.9179						1	2	3	4
		9		3	29.1383	0.428824	0.247582	28.073	30.2035	28.6813	29.5318				6	3	26.0249
		Total		27	32.3997	5.67242	1.09166	30.1558	34.6436	24.5602	43.2778				8	3	26.5898
		Model	Fixed Effects			1.80024	0.346456	31.6718	33.1276						5	3	29.1207	29.1207
			Random Effects				1.89816	28.0226	36.7769			31.3467			9	3	29.1383	29.1383
	ga3	1		3	4.49657	0.368812	0.212934	3.58039	5.41275	4.112	4.84729				1	3		30.8303
		2		3	3.61204	0.203108	0.117264	3.10749	4.11659	3.38754	3.78304				4	3		31.4577
		3		3	4.41814	0.160975	0.0929387	4.01826	4.81802	4.2438	4.56115				3	3			37.0317
		4		3	3.09928	0.114402	0.06605	2.81509	3.38347	2.97248	3.19476				7	3			40.0055	40.0055
		5		3	3.16619	0.216148	0.124793	2.62925	3.70313	2.97919	3.40284				2	3				41.3986
		6		3	3.86317	0.17259	0.0996448	3.43443	4.2919	3.66555	3.98429				Sig.		0.0659328	0.160653	0.0581688	0.355799
		7		3	3.34408	0.214716	0.123966	2.8107	3.87747	3.15185	3.5758				Means for groups in homogeneous subsets are displayed.
		8		3	3.32179	0.150741	0.0870305	2.94733	3.69626	3.18039	3.4804				a. Uses Harmonic Mean Sample Size = 3.000.
		9		3	3.90862	0.127801	0.073786	3.59115	4.2261	3.78304	4.03853
		Total		27	3.69221	0.525696	0.10117	3.48425	3.90017	2.97248	4.84729
		Model	Fixed Effects			0.204923	0.0394375	3.60936	3.77507
			Random Effects				0.172527	3.29436	4.09006			0.253892			ga3
	iP and iPA	1		3	5.41561	0.272766	0.157482	4.73802	6.0932	5.22012	5.72722				Duncana
		2		3	3.9992	0.465935	0.269007	2.84176	5.15665	3.5487	4.47917				处理	N	Subset for alpha = 0.05
		3		3	3.61805	0.334051	0.192864	2.78822	4.44788	3.30498	3.96973						1	2	3	4
		4		3	3.34916	0.241038	0.139163	2.75039	3.94793	3.07137	3.50309				4	3	3.09928
		5		3	4.25798	0.245516	0.141749	3.64808	4.86787	4.0301	4.51797				5	3	3.16619
		6		3	5.80026	0.343962	0.198587	4.94581	6.65471	5.4619	6.14957				8	3	3.32179	3.32179
		7		3	5.33863	0.277075	0.159969	4.65034	6.02693	5.09777	5.64144				7	3	3.34408	3.34408
		8		3	5.12583	0.30104	0.173805	4.37801	5.87366	4.77847	5.31094				2	3		3.61204	3.61204
		9		3	5.27103	0.298421	0.172293	4.52971	6.01235	4.94619	5.53302				6	3			3.86317
		Total		27	4.6862	0.893282	0.171912	4.33282	5.03957	3.07137	6.14957				9	3			3.90862
		Model	Fixed Effects			0.315564	0.0607303	4.55861	4.81378						3	3				4.41814
			Random Effects				0.296229	4.00309	5.3693			0.75657			1	3				4.49657
	DZ and DZR	1		3	1.65791	0.0934425	0.053949	1.42578	1.89003	1.57104	1.75677				Sig.		0.195249	0.116762	0.109428	0.64488
		2		3	1.89794	0.147603	0.0852184	1.53127	2.2646	1.74861	2.04375				Means for groups in homogeneous subsets are displayed.
		3		3	1.57309	0.0630912	0.0364257	1.41636	1.72982	1.53489	1.64591				a. Uses Harmonic Mean Sample Size = 3.000.
		4		3	1.62275	0.221866	0.128094	1.0716	2.17389	1.45826	1.87509
		5		3	3.00703	0.189561	0.109443	2.53614	3.47793	2.88438	3.22537
		6		3	1.31072	0.100513	0.0580312	1.06103	1.56041	1.21048	1.4115				iP and iPA
		7		3	2.22998	0.166219	0.0959665	1.81707	2.64289	2.06768	2.39985				Duncana
		8		3	2.11795	0.142678	0.082375	1.76351	2.47238	1.97362	2.25891				处理	N	Subset for alpha = 0.05
		9		3	1.73269	0.0926782	0.0535078	1.50246	1.96291	1.65745	1.83621						1	2	3	4	5
		Total		27	1.90556	0.494988	0.0952605	1.70975	2.10137	1.21048	3.22537				4	3	3.34916
		Model	Fixed Effects			0.143888	0.0276913	1.84738	1.96374						3	3	3.61805	3.61805
			Random Effects				0.166634	1.5213	2.28982			0.243002			2	3		3.9992	3.9992
															5	3			4.25798
															8	3				5.12583
	ZR and tZR	Control		Girdling			iP and iPA	Control		Girdling					9	3				5.27103	5.27103
		Mean	Std. Deviation	Mean	Std. Deviation			Mean	Std. Deviation	Mean	Std. Deviation				7	3				5.33863	5.33863
															1	3				5.41561	5.41561
	0 day	10.1838	0.773505	10.1838	0.773505		0 day	5.41561	0.272766	5.41561	0.272766				6	3					5.80026
	3 day	5.33666	0.328861	7.88437	0.566805		3 day	3.9992	0.465935	3.61805	0.334051				Sig.		0.310479	0.15635	0.328524	0.31567	0.0739256
	6 day	4.04079	0.320852	5.43233	0.422319		6 day	3.34916	0.241038	4.25798	0.245516				Means for groups in homogeneous subsets are displayed.
	9 day	6.7219	0.382876	7.98439	0.60299		9 day	5.80026	0.343962	5.33863	0.277075				a. Uses Harmonic Mean Sample Size = 3.000.
	12 day	5.34139	0.342082	8.26504	0.115687		12 day	5.12583	0.30104	5.27103	0.298421
															DZ and DZR
	iaa	Control		Girdling			DZ and DZR	Control		Girdling					Duncana
		Mean	Std. Deviation	Mean	Std. Deviation			Mean	Std. Deviation	Mean	Std. Deviation				处理	N	Subset for alpha = 0.05
																	1	2	3	4	5	6
	0 day	30.8303	1.7471	30.8303	1.7471		0 day	1.65791	0.0934425	1.65791	0.0934425				6	3	1.31072
	3 day	41.3986	1.71649	37.0317	1.7505		3 day	1.89794	0.147603	1.57309	0.0630912				3	3		1.57309
	6 day	31.4577	2.26808	29.1207	1.57885		6 day	1.62275	0.221866	3.00703	0.189561				4	3		1.62275
	9 day	26.0249	1.40384	40.0055	2.69694		9 day	1.31072	0.100513	2.22998	0.166219				1	3		1.65791	1.65791
	12 day	26.5898	1.74345	29.1383	0.428824		12 day	2.11795	0.142678	1.73269	0.0926782				9	3		1.73269	1.73269
															2	3			1.89794	1.89794
															8	3				2.11795	2.11795
															7	3					2.22998
	ga3	Control		Girdling											5	3						3.00703
		Mean	Std. Deviation	Mean	Std. Deviation										Sig.		1	0.227938	0.0675772	0.0774532	0.35292	1
															Means for groups in homogeneous subsets are displayed.
	0 day	4.49657	0.368812	4.49657	0.368812										a. Uses Harmonic Mean Sample Size = 3.000.
	3 day	3.61204	0.203108	4.41814	0.160975
	6 day	3.09928	0.114402	3.16619	0.216148
	9 day	3.86317	0.17259	3.34408	0.214716
	12 day	3.32179	0.150741	3.90862	0.127801

## Sheet: data sheets for figure
	ZR and tZR	Control		Girdling			iP and iPA	Control		Girdling
		Mean	Std. Deviation	Mean	Std. Deviation			Mean	Std. Deviation	Mean	Std. Deviation
	0 day	10.1838	0.773505	10.1838	0.773505		0 day	5.41561	0.272766	5.41561	0.272766
	3 day	5.33666	0.328861	7.88437	0.566805		3 day	3.9992	0.465935	3.61805	0.334051
	6 day	4.04079	0.320852	5.43233	0.422319		6 day	3.34916	0.241038	4.25798	0.245516
	9 day	6.7219	0.382876	7.98439	0.60299		9 day	5.80026	0.343962	5.33863	0.277075
	12 day	5.34139	0.342082	8.26504	0.115687		12 day	5.12583	0.30104	5.27103	0.298421
	iaa	Control		Girdling			DZ and DZR	Control		Girdling
		Mean	Std. Deviation	Mean	Std. Deviation			Mean	Std. Deviation	Mean	Std. Deviation
	0 day	30.8303	1.7471	30.8303	1.7471		0 day	1.65791	0.0934425	1.65791	0.0934425
	3 day	41.3986	1.71649	37.0317	1.7505		3 day	1.89794	0.147603	1.57309	0.0630912
	6 day	31.4577	2.26808	29.1207	1.57885		6 day	1.62275	0.221866	3.00703	0.189561
	9 day	26.0249	1.40384	40.0055	2.69694		9 day	1.31072	0.100513	2.22998	0.166219
	12 day	26.5898	1.74345	29.1383	0.428824		12 day	2.11795	0.142678	1.73269	0.0926782
	ga3	Control		Girdling
		Mean	Std. Deviation	Mean	Std. Deviation
	0 day	4.49657	0.368812	4.49657	0.368812
	3 day	3.61204	0.203108	4.41814	0.160975
	6 day	3.09928	0.114402	3.16619	0.216148
	9 day	3.86317	0.17259	3.34408	0.214716
	12 day	3.32179	0.150741	3.90862	0.127801
