# Supplementary material for: Girdling promotes tomato fruit enlargement by enhancing fruit sink strength and triggering cytokinin accumulation
Source: Front Plant Sci. 2023 Jun 16;14:1174403. doi: 10.3389/fpls.2023.1174403 (PMC10312241; doi:10.3389/fpls.2023.1174403)
Supplement: Supplementary file 1 [file DataSheet_1.zip › Raw data/Raw data of Fig 7/Fig 7-cytokinin gene expression.xlsx]

## Sheet: IPT1
	IPT1	actin		△average
0 day	34.865	21.3055	13.5594
	34.3671	21.4445	12.9226								减各自CK
	N/A	21.4581						ΔCt	ΔΔCt	2-ΔΔCt	ΔΔCt	2-ΔΔCt
average	34.616	21.4027	13.241	13.2133			0 day	13.2133
3 day Control	32.4588	20.307	12.1518				3 day Control	12.2801	-0.93322	1.90953
	32.9131	20.532	12.3811				3day Girdling	10.1047	-3.1086	8.62543	-2.17538	4.51703
	33.0152	20.7078	12.3074				6 day Girdling	12.1359	-1.07739	2.11021
average	32.7957	20.5156	12.2801	12.2801			6 day Control	13.1676	-0.0457295	1.0322	-1.03166	2.04437
3day Girdling	31.4578	21.5691	9.8887				9 day Control	12.409	-0.80436	1.74637
	31.7982	21.6568	10.1414				9 day Girdling	11.4645	-1.74883	3.36087	-0.944474	1.92449
	31.9476	21.6634	10.2842				12 day Control	13.5966	0.383235	0.766716
average	31.7345	21.6298	10.1047	10.1047			12 day Girdling	12.7716	-0.44176	1.35826	-0.824996	1.77153
6 day Girdling	34.0196	21.9301	12.0895
	34.1167	21.9344	12.1824
	36.5246	22.1278	14.3967				IPT1	4.51703	2.04437	1.92449	1.77153
average	34.0682	21.9322	12.1359	12.1359				2.17538	1.03166	0.944474	0.824996
6 day Control	34.1088	22.078	12.0308
	35.5938	22.2116	13.3822
	36.3919	22.3022	14.0897
average	35.3648	22.1972	13.1676	13.1676
9 day Control	33.7312	21.5165	12.2147
	34.1934	21.584	12.6094
	34.2448	21.842	12.4028
average	34.0564	21.6475	12.409	12.409
9 day Girdling	33.2123	21.835	11.3773
	33.4426	21.8437	11.599
	33.7587	22.3414	11.4173
average	33.4712	22.0067	11.4645	11.4645
12 day Control	34.7215	21.3859	13.3356
	34.8709	21.3964	13.4745
	35.4484	21.4688	13.9796
average	35.0136	21.417	13.5966	13.5966
12 day Girdling	33.4583	21.4595	11.9988
	34.1406	21.5348	12.6058
	35.3074	21.5972	13.7101
average	34.3021	21.5305	12.7716	12.7716

## Sheet: IPT2
	IPT2	actin
0 day	30.7091	21.0374	9.67169
	30.7617	21.1437	9.61798							减0天		减各自CK
	31.4406	21.2419	10.1986					ΔCt	ΔΔCt	2-ΔΔCt	ΔΔCt	2-ΔΔCt
average	30.9704	21.141	9.82943				0 day	9.82943
3 day Control	30.6519	21.1594	9.49248				3 day Control	9.38433	-0.445099	1.36141
	30.6687	21.2581	9.41058				3day Girdling	9.74318	-0.0862495	1.06161	0.358849	0.779786
	30.794	21.544	9.24994				6 day Girdling	10.3715	0.542096	0.686772
average	30.7049	21.3205	9.38433				6 day Control	12.5173	2.68791	0.155188	-2.14581	4.42542
3day Girdling	30.6578	21.2134	9.44436				9 day Control	10.2286	0.399178	0.75829
	31.1654	21.2809	9.88452				9 day Girdling	10.1177	0.288252	0.818894	-0.110926	1.07992
	31.1996	21.299	9.90066				12 day Control	12.1078	2.27838	0.206129
average	31.0076	21.2644	9.74318				12 day Girdling	11.0508	1.2214	0.428867	-1.05698	2.08057
6 day Girdling	31.9087	21.5888	10.3199
	31.9159	21.6151	10.3008
	32.2388	21.7449	10.4939				IPT2	0.779786	4.42542	1.07992	2.08057
average	32.0211	21.6496	10.3715					-0.358849	2.14581	0.110926	1.05698
6 day Control	33.7067	21.8917	11.815
	34.3586	21.9742	12.3844
	35.4309	22.0782	13.3526
average	34.4987	21.9814	12.5173
9 day Control	31.427	21.3338	10.0932
	31.7432	21.5924	10.1508
	32.1182	21.6765	10.4418
average	31.7628	21.5342	10.2286
9 day Girdling	31.556	21.7443	9.81174
	32.1777	21.7647	10.413
	32.2092	22.0809	10.1283
average	31.981	21.8633	10.1177
12 day Control	33.1475	21.611	11.5365
	33.5651	21.6299	11.9352
	34.656	21.8043	12.8517
average	33.7895	21.6817	12.1078
12 day Girdling	32.2129	21.6449	10.568
	32.6329	21.6824	10.9504
	33.3397	21.7056	11.6341
average	32.7285	21.6776	11.0508

## Sheet: IPT3
	IPT3	actin
0 day	27.4751	19.7556
	27.5546	19.7878									减各自CK
	28.9805	20.2041						ΔCt	ΔΔCt	2-ΔΔCt	ΔΔCt	2-ΔΔCt
average	28.0034	19.9158					0 day	8.08757
3 day Control	29.2836	21.1187					3 day Control	8.57847	0.490906	0.711578
	29.3413	20.8578					3day Girdling	8.85367	0.7661	0.588005	0.275194	0.826339
	29.9219	20.8348					6 day Girdling	9.80345	1.71588	0.304416
average	29.5156	20.9371					6 day Control	11.698	3.61045	0.081874	-1.89457	3.7181
3day Girdling	29.8911	20.8895					9 day Control	9.73706	1.6495	0.318751
	29.6157	20.8334					9 day Girdling	8.19919	0.111628	0.925543	-1.53787	2.90365
	29.6623	20.8853					12 day Control	9.8628	1.77523	0.292148
average	29.723	20.8694					12 day Girdling	9.79039	1.70283	0.307184	-0.0724029	1.05147
6 day Girdling	31.2454	21.2933
	31.0152	21.314
	31.249	21.492					IPT3	0.826339	3.7181	2.90365	1.05147
average	31.1699	21.3664						-0.275194	1.89457	1.53787	0.0724029
6 day Control	32.811	21.9239
	34.5637	22.0778
	33.6164	21.8953
average	33.6637	21.9657
9 day Control	30.8777	21.3197
	31.3452	21.2506
	31.0479	21.4893
average	31.0902	21.3532
9 day Girdling	N/A	22.8313
	31.1319	22.7132
	31.2475	23.427
average	31.1897	22.9905
12 day Control	30.9615	21.5143
	31.535	21.5746
	31.7347	21.5539
average	31.4104	21.5476
12 day Girdling	30.8908	21.1275
	31.3859	21.1683
	30.4712	21.0809
average	30.916	21.1256

## Sheet: IPT4
	IPT4	actin
0 day	34.4991	20.4715	14.0275
	34.6852	20.7088	13.9764								减各自CK
	35.5183	20.7977	14.7207					ΔCt	ΔΔCt	2-ΔΔCt	ΔΔCt	2-ΔΔCt
average	34.9009	20.6593	14.2415				0 day	14.2415
3 day Control	34.1441	20.4161	13.728				3 day Control	13.6757	-0.565838	1.48025
	34.373	20.6603	13.7128				3day Girdling	14.257	0.015446	0.989351	0.581284	0.668369
	34.3857	20.7993	13.5863				6 day Girdling	13.5287	-0.712858	1.63905
average	34.3009	20.6252	13.6757				6 day Control	13.5432	-0.698298	1.62259	-0.0145603	1.01014
3day Girdling	34.6784	20.4676	14.2108				9 day Control	14.2235	-0.0180106	1.01256
	34.761	20.6013	14.1597				9 day Girdling	13.7762	-0.465344	1.38065	-0.447334	1.36352
	35.0356	20.6352	14.4004				12 day Control	13.458	-0.783516	1.72132
average	34.825	20.568	14.257				12 day Girdling	14.2831	0.0415837	0.971588	0.8251	0.564443
6 day Girdling	33.8077	20.8469	12.9608
	34.3745	20.8884	13.4861
	35.15	21.011	14.1391				IPT4	0.668369	1.01014	1.36352	0.564443
average	34.4441	20.9154	13.5287					-0.581284	0.0145603	0.447334	-0.8251
6 day Control	34.5242	21.2061	13.3181
	34.711	21.2109	13.5001
	35.1059	21.2944	13.8115
average	34.7804	21.2371	13.5432
9 day Control	34.438	20.7298	13.7081
	35.1063	20.8353	14.271
	35.6624	20.9709	14.6914
average	35.0689	20.8453	14.2235
9 day Girdling	34.7015	20.9364	13.7651
	34.9197	20.9612	13.9585
	34.9896	21.3847	13.605
average	34.8703	21.0941	13.7762
12 day Control	33.9889	20.8804	13.1085
	34.2829	20.954	13.3289
	34.918	20.9813	13.9367
average	34.3966	20.9386	13.458
12 day Girdling	30.1599	20.5019	13.6163
	34.1182	20.6588	14.95
	35.6087	N/A
average	34.8635	20.5804	14.2831

## Sheet: IPT5
	IPT5	actin
0 day	29.9909	21.2724	8.71846
	30.3502	21.3845	8.96571								减各自CK
	30.4128	21.5637	8.84909					ΔCt	ΔΔCt	2-ΔΔCt	ΔΔCt	2-ΔΔCt
average	30.2513	21.4069	8.84442				0 day	8.84442
3 day Control	30.832	21.0859	9.74618				3 day Control	9.64073	0.796312	0.575819
	30.8329	21.1806	9.65233				3day Girdling	9.15301	0.308596	0.807427	-0.487717	1.40222
	30.9837	21.46	9.52368				6 day Girdling	8.60682	-0.237599	1.17903
average	30.8829	21.2422	9.64073				6 day Control	11.5265	2.68209	0.155816	-2.91968	7.56681
3day Girdling	30.1643	21.6257	8.53851				9 day Control	10.4112	1.56679	0.337558
	30.829	21.6331	9.19596				9 day Girdling	8.98376	0.139342	0.907933	-1.42745	2.68971
	31.4329	21.7083	9.72457				12 day Control	10.3637	1.5193	0.348856
average	30.8087	21.6557	9.15301				12 day Girdling	10.2882	1.44374	0.367612	-0.0755526	1.05376
6 day Girdling	30.1811	21.7811	8.39997
	30.5765	21.7899	8.78661
	30.6224	21.9886	8.63387				IPT5	1.40222	7.56681	2.68971	1.05376
average	30.46	21.8532	8.60682					0.487717	2.91968	1.42745	0.0755526
6 day Control	33.4139	22.0999	11.314
	33.7693	22.1551	11.6142
	33.8845	22.2332	11.6513
average	33.6893	22.1627	11.5265
9 day Control	31.7614	21.5712	10.1901
	32.0844	21.6525	10.4319
	32.5025	21.8908	10.6116
average	32.1161	21.7049	10.4112
9 day Girdling	30.6754	21.7913	8.88406
	30.7052	21.8112	8.89398
	31.5374	22.3642	9.17324
average	30.9727	21.9889	8.98376
12 day Control	31.9854	21.762	10.2234
	32.068	21.7961	10.2718
	32.4201	21.8241	10.5959
average	32.1578	21.7941	10.3637
12 day Girdling	31.773	21.7178	10.0552
	31.94	21.7427	10.1973
	32.3422	N/A
average	32.0184	21.7303	10.2882

## Sheet: CYP735A-1
	CYP735A-1	actin
0 day		19.775
	28.6532	19.6752									减各自CK
	28.0262	19.5833						ΔCt	ΔΔCt	2-ΔΔCt	ΔΔCt	2-ΔΔCt
average	28.3397	19.6778					0 day	8.66192
3 day Control	29.9545	20.2181					3 day Control	9.37944	0.717526	0.60814
	29.3217	20.0972					3day Girdling	8.37556	-0.286351	1.21955	-1.00388	2.00538
	29.3583	20.1808					6 day Girdling	7.22931	-1.4326	2.69934
average	29.5448	20.1654					6 day Control	10.3508	1.68892	0.310159	-3.12152	8.70306
3day Girdling	28.9489	20.2681					9 day Control	8.05249	-0.609429	1.52565
	28.7447	20.6299					9 day Girdling	6.94318	-1.71873	3.29147	-1.1093	2.15741
	28.6802	20.3491					12 day Control	8.58346	-0.0784547	1.05589
average	28.7913	20.4157					12 day Girdling	7.83051	-0.831404	1.77942	-0.75295	1.68523
6 day Girdling	28.6294	21.0761
	28.3028	21.1514
	28.0421	21.0589					CYP-1	2.00538	8.70306	2.15741	1.68523
average	28.3247	21.0954						1.00388	3.12152	1.1093	0.75295
6 day Control	33.391	22.8241
	33.3915	22.5066
	31.949	22.3483
average	32.9105	22.5597
9 day Control	29.1747	20.7049
	28.8379	20.803
	28.3091	20.6563
average	28.7739	20.7214
9 day Girdling	29.3771	22.5573
	28.9599	21.959
	28.7978	21.7889
average	29.0449	22.1017
12 day Control	29.7509	21.0217
	29.9776	21.3296
	29.6587	21.2855
average	29.7957	21.2123
12 day Girdling	29.0066	20.8931
	28.4819	20.8241
	28.6029	20.8827
average	28.6971	20.8666

## Sheet: CYP735A-2
	CYP735A-2	actin
0 day	33.4059	19.775
	32.5624	19.6752									减各自CK
	31.9829	19.5833						ΔCt	ΔΔCt	2-ΔΔCt	ΔΔCt	2-ΔΔCt
average	32.6504	19.6778					0 day	12.9726
3 day Control	31.8123	20.2181					3 day Control	11.4812	-1.49141	2.81164
	31.9005	20.0972					3day Girdling	11.1521	-1.82048	3.53199	-0.329073	1.25621
	31.2269	20.1808					6 day Girdling	10.2141	-2.7585	6.76693
average	31.6465	20.1654					6 day Control	13.2014	0.228843	0.853319	-2.98734	7.93013
3day Girdling	31.9132	20.2681					9 day Control	9.50746	-3.46511	11.0434
	31.1559	20.6299					9 day Girdling	11.1353	-1.83724	3.57325	1.62788	0.323564
	31.6343	20.3491					12 day Control	10.8701	-2.10243	4.29432
average	31.5678	20.4157					12 day Girdling	10.465	-2.50755	5.68655	-0.405125	1.3242
6 day Girdling	31.3403	21.0761
	31.6177	21.1514
	30.9705	21.0589					CYP-2	1.25621	7.93013	0.323564	1.3242
average	31.3095	21.0954						0.329073	2.98734	-1.62788	0.405125
6 day Control	37.904	22.0135
	35.3863	22.0369
	35.0819	22.0478
average	35.2341	22.0327
9 day Control	30.3393	20.7049
	30.315	20.803
	30.0322	20.6563
average	30.2289	20.7214
9 day Girdling	31.9315	21.1053		33.0965	23.6744	35.3195	22.5573
	31.688	21.1912		33.4184	22.9549	34.2331	21.959
	32.8193	21.2749		32.7934	23.0375	34.4617	21.7889
average	32.1463	21.1905		33.1028	23.2223	34.6714	22.1017	33.3068	22.1715
12 day Control	32.0067	21.0217
	31.8202	21.3296
	32.4203	21.2855
average	32.0824	21.2123
12 day Girdling	31.6265	20.8931
	30.9638	20.8241
	31.4047	20.8827
average	31.3317	20.8666

## Sheet: CKX5
	CKX-5	actin
0 day	34.8052	19.775
	32.4349	19.6752									减各自CK
	33.8814	19.5833						ΔCt	ΔΔCt	2-ΔΔCt	ΔΔCt	2-ΔΔCt
average	33.7072	19.6778					0 day	14.0294
3 day Control	32.857	20.2181					3 day Control	12.9507	-1.07866	2.11207
	33.1037	20.0972					3day Girdling	12.4906	-1.53878	2.90549	-0.460121	1.37566
	33.3875	20.1808					6 day Girdling	12.4247	-1.60461	3.04114
average	33.1161	20.1654					6 day Control	13.5566	-0.472795	1.3878	-1.13182	2.19134
3day Girdling	32.8678	20.2681					9 day Control	12.9302	-1.09914	2.14227
	33.404	20.6299					9 day Girdling	14.488	0.458644	0.72767	1.55778	0.339673
	32.447	20.3491					12 day Control	12.1963	-1.83309	3.56298
average	32.9063	20.4157					12 day Girdling	14.8003	0.77098	0.586019	2.60407	0.164474
6 day Girdling	34.4336	21.0761
	33.0844	21.1514
	33.0426	21.0589					CKX5	1.37566	2.19134	0.343874	0.164474
average	33.5202	21.0954						0.460121	1.13182	-1.54005	-2.60407
6 day Control	36.2221	22.8241
	36.0103	22.5066
	N/A	22.3483
average	36.1162	22.5597
9 day Control	33.0091	20.7049
	34.1606	20.803
	33.7851	20.6563
average	33.6516	20.7214
9 day Girdling	36.4947	21.1053
	34.88	21.1912
	35.6607	21.2749
average	35.6785	21.1905
12 day Control	33.2652	21.0217
	33.1915	21.3296
	33.7689	21.2855
average	33.4086	21.2123
12 day Girdling	35.7262	20.8931
	35.9719	20.8241
	35.3027	20.8827
average	35.667	20.8666

## Sheet: CKX7
	CKX-7	actin
0 day	N/A	19.775
	33.9877	19.6752									减各自CK
	32.7738	19.5833						ΔCt	ΔΔCt	2-ΔΔCt	ΔΔCt	2-ΔΔCt
average	33.9877	19.6778					0 day	14.3099
3 day Control	35.1583	20.2181					3 day Control	15.5492	1.23931	0.423575
	34.4542	20.0972					3day Girdling	15.3217	1.01186	0.495906	-0.227449	1.17076
	37.5312	20.1808					6 day Girdling	12.1017	-2.2082	4.62098
average	35.7146	20.1654					6 day Control	11.5269	-2.78295	6.88258	0.57475	0.671402
3day Girdling	34.9786	20.2681					9 day Control	12.7332	-1.57663	2.98273
	34.5336	20.6299					9 day Girdling	15.8918	1.58197	0.334026	3.1586	0.111987
	37.7002	20.3491					12 day Control	13.4023	-0.907607	1.87593
average	35.7374	20.4157					12 day Girdling	14.2851	-0.0248278	1.01736	0.882779	0.542322
6 day Girdling	33.6126	21.0761
	32.8182	21.1514
	33.0503	21.0589				CKX7	1.17076	0.671402	0.111987	0.542322
average	33.2154	21.1137					0.227449	-0.57475	-3.1586	-0.882779
6 day Control	33.8241	22.0135
	33.5066	22.0369
	33.3483	22.0478
average	33.5597	22.0327
9 day Control	33.1494	20.7049
	31.8432	20.803
	33.7599	20.6563
average	33.4547	20.7214
9 day Girdling	37.7144	21.1053
	36.5792	21.1912
	36.9534	21.2749
average	37.0823	21.1905
12 day Control	33.5066	21.0217
	34.9846	21.3296
	35.3524	21.2855
average	34.6146	21.2123
12 day Girdling	34.3752	20.8931
	35.7781	20.8241
	35.3017	20.8827
average	35.1517	20.8666

## Sheet: LOG1
	IPT4	actin
0 day	31.8727	20.7483	11.1244
	31.766	20.6636	11.1024								减各自CK
	30.9411	20.8208	10.1203					ΔCt	ΔΔCt	2-ΔΔCt	ΔΔCt	2-ΔΔCt
average	31.5266	20.7442	10.7824				0 day	10.7824
3 day Control	33.1956	21.0948	12.1008				3 day Control	12.057	1.27463	0.413332
	33.3826	21.0782	12.3045				3day Girdling	12.1928	1.41039	0.376209	0.135766	0.910186
	32.9935	21.2277	11.7658				6 day Girdling	10.052	-0.730417	1.65912
average	33.1906	21.1336	12.057				6 day Control	11.6312	0.848775	0.555256	-1.57919	2.98803
3day Girdling	33.8787	21.731	12.1477				9 day Control	11.5262	0.743829	0.597152
	33.9622	21.4897	12.4726				9 day Girdling	10.7037	-0.0787079	1.05607	-0.822537	1.76851
	33.7231	21.765	11.9581				12 day Control	12.2091	1.42669	0.371983
average	33.8547	21.6619	12.1928				12 day Girdling	12.402	1.61959	0.325427	0.192901	0.874845
6 day Girdling	33.4541	22.9379	10.5162
	32.5972	22.9663	9.63088
	33.0584	23.0496	10.0088				LOG1	0.910186	2.98803	1.76851	0.874845
average	33.0366	22.9846	10.052					-0.135766	1.57919	0.822537	-0.192901
6 day Control	33.9955	22.4786	11.5169
	34.8795	22.5534	12.3261
	33.8706	22.82	11.0505
average	34.2485	22.6174	11.6312
9 day Control	33.0714	21.2261	11.8452
	32.7233	21.27	11.4534
	32.467	21.1869	11.2801
average	32.7539	21.2277	11.5262
9 day Girdling	32.0877	21.4524	10.6353
	32.5578	21.3131	11.2447
	31.7274	21.4964	10.2311
average	32.1243	21.4206	10.7037
12 day Control	33.6779	21.3086	12.3693
	33.9358	21.304	12.6318
	32.9697	21.3435	11.6262
average	33.5278	21.3187	12.2091
12 day Girdling	33.6857	21.336	12.5677
	33.9036	21.3512	12.2363
	33.5875	21.3503	12.3952
average	33.7455	21.3436	12.402

[truncated: 2 more sheets: LOG3, LOG5]
