# Supplementary material for: Girdling promotes tomato fruit enlargement by enhancing fruit sink strength and triggering cytokinin accumulation
Source: Front Plant Sci. 2023 Jun 16;14:1174403. doi: 10.3389/fpls.2023.1174403 (PMC10312241; doi:10.3389/fpls.2023.1174403)
Supplement: Supplementary file 1 [file DataSheet_1.zip › Raw data/Raw data of Fig 7/Fig 7-heat map.xls]

## Sheet: Heat map
NAME	DAY3	DAY6	DAY9	DAY12			NAME	DAY3	DAY6	DAY9	DAY12
IPT1	4.51703	2.04437	1.92449	1.77153			IPT1	2.17538	1.03166	0.944474	0.824996
IPT2	0.779786	4.42542	1.07992	2.08057			IPT2	-0.358849	2.14581	0.110926	1.05698
IPT3	0.826339	3.7181	2.90365	1.05147			IPT3	-0.275194	1.89457	1.53787	0.0724029
IPT4	0.668369	1.01014	1.36352	0.564443			IPT4	-0.581284	0.0145603	0.447334	-0.8251
IPT5	1.40222	7.56681	2.68971	1.05376			IPT5	0.487717	2.91968	1.42745	0.0755526
CYP-1	2.00538	8.70306	2.15741	1.68523			CYP735A-1	1.00388	3.12152	1.1093	0.75295
CYP-2	1.25621	7.93013	0.323564	1.3242			CYP735A-2	0.329073	2.98734	-1.62788	0.405125
LOG1	0.910186	2.98803	1.76851	0.874845			LOG1	-0.135766	1.57919	0.822537	-0.192901
LOG3	3.87064	1.31489	1.09616	0.835924			LOG3	1.95257	0.394941	0.13246	-0.258557
LOG5	1.37401	1.48451	1.61408	1.03343			LOG5	0.458394	0.569984	0.690716	0.0474362
CKX5	1.37566	2.19134	0.343874	0.164474			CKX5	0.460121	1.13182	-1.54005	-2.60407
CKX7	1.17076	0.69403	0.122459	0.542322			CKX7	0.227449	-0.52693	-3.02963	-0.882779
