# Supplementary material for: Girdling promotes tomato fruit enlargement by enhancing fruit sink strength and triggering cytokinin accumulation
Source: Front Plant Sci. 2023 Jun 16;14:1174403. doi: 10.3389/fpls.2023.1174403 (PMC10312241; doi:10.3389/fpls.2023.1174403)
Supplement: Supplementary file 1 [file DataSheet_1.zip › Raw data/Raw data of Fig 8/Fig 8-cytokinin and sucrose.xlsx]

## Sheet: cytokinin
	Weight (g)	ZR and tZR	ng/g.FW		DZ and DZR	ng/g.FW		iP and iPA	ng/g.FW
Mannitol 1 day-1	0.5334	1.037	3.79631		1.4	3.53563		1.032	5.09651							dhzr	ng/g.FW		zr	ng/g.FW
Mannitol 1 day-2	0.558	1.078	3.46946		1.375	3.7451		1.087	4.52974							2.349	1.90589		2.114	3.20371
Mannitol 1 day-3	0.5278	1.101	3.29859		1.381	3.69373		1.034	5.07471							2.277	2.25366		2.188	2.70133
average			3.52145			3.65816			4.90032
Sucrose 1 day-1	0.558	0.819	6.12715		1.31	4.34965		1.019	5.24053							2.336	1.96445		2.141	3.01041
Sucrose 1 day-2	0.6222	0.879	5.3708		1.375	3.7451		1.031	5.10745							2.333	1.97822		2.279	2.1902
Sucrose 1 day-3	0.5931	0.842	5.82538		1.38	3.70224		1.062	4.7791							2.442	1.53489		2.41	1.61938
average			5.77445			3.93233			5.04236
Mannitol 3 day-1	0.5668	0.87	5.478		1.399	3.54378		1.127	4.15755
Mannitol 3 day-2	0.4853	0.84	5.85102		1.47	3.00938		1.148	3.97456
Mannitol 3 day-3	0.5331	0.827	6.02046		1.473	2.98867		1.094	4.46229
average			5.78316			3.18061			4.19813
Sucrose 3 day-1	0.5542	0.858	5.62427		1.407	3.47911		1.107	4.33966
Sucrose 3 day-2	0.5491	0.909	5.0284		1.352	3.94876		1.097	4.43368
Sucrose 3 day-3	0.5726	0.888	5.2657		1.346	4.00368		1.06	4.79963
average			5.30612			3.81052			4.52432
	Descriptives													ZR and tZR
				N	Mean	Std. Deviation	Std. Error	95% Confidence Interval for Mean		Minimum	Maximum	Between- Component Variance		Duncana					1	Mannitol 1 day
								Lower Bound	Upper Bound					处理	N	Subset for alpha = 0.05			2	Sucrose 1 day
	ZR and tZR	1		3	3.52145	0.252903	0.146014	2.89321	4.1497	3.29859	3.79631					1	2		3	Mannitol 3 day
		2		3	5.77445	0.380738	0.219819	4.82864	6.72025	5.3708	6.12715			1	3	3.52145			4	Sucrose 3 day
		3		3	5.78316	0.277521	0.160227	5.09376	6.47256	5.478	6.02046			4	3		5.30612
		4		3	5.30612	0.299985	0.173196	4.56092	6.05133	5.0284	5.62427			2	3		5.77445
		Total		12	5.0963	1.00541	0.290237	4.45749	5.7351	3.29859	6.12715			3	3		5.78316
		Model	Fixed Effects			0.306566	0.0884979	4.89222	5.30037					Sig.		1	0.104918
			Random Effects				0.536643	3.38846	6.80413			1.12062		Means for groups in homogeneous subsets are displayed.
	iP and iPA	1		3	4.90032	0.321116	0.185396	4.10263	5.69802	4.52974	5.09651			a. Uses Harmonic Mean Sample Size = 3.000.
		2		3	5.04236	0.237499	0.13712	4.45238	5.63234	4.7791	5.24053
		3		3	4.19813	0.246383	0.14225	3.58608	4.81018	3.97456	4.46229
		4		3	4.52432	0.243014	0.140304	3.92064	5.128	4.33966	4.79963			iP and iPA
		Total		12	4.66628	0.411775	0.118869	4.40465	4.92791	3.97456	5.24053			Duncana
		Model	Fixed Effects			0.264236	0.0762783	4.49039	4.84218					处理	N	Subset for alpha = 0.05
			Random Effects				0.190509	4.06	5.27257			0.121902				1	2
	DZ and DZR	1		3	3.65816	0.109171	0.06303	3.38696	3.92935	3.53563	3.7451			3	3	4.19813
		2		3	3.93233	0.362046	0.209027	3.03296	4.8317	3.70224	4.34965			4	3	4.52432	4.52432
		3		3	3.18061	0.314687	0.181685	2.39888	3.96234	2.98867	3.54378			1	3		4.90032
		4		3	3.81052	0.288317	0.16646	3.0943	4.52674	3.47911	4.00368			2	3		5.04236
		Total		12	3.6454	0.384667	0.111044	3.401	3.88981	2.98867	4.34965			Sig.		0.169004	0.0501476
		Model	Fixed Effects			0.28511	0.0823042	3.45561	3.8352					Means for groups in homogeneous subsets are displayed.
			Random Effects				0.164769	3.12104	4.16977			0.0814994		a. Uses Harmonic Mean Sample Size = 3.000.
			ZR and tZR	Mannitol		Sucrose								DZ and DZR
				Mean	Std. Deviation	Mean	Std. Deviation							Duncana
														处理	N	Subset for alpha = 0.05
			1 day	3.52145	0.252903	5.77445	0.380738									1	2
			3 day	5.78316	0.277521	5.30612	0.299985							3	3	3.18061
														1	3	3.65816	3.65816
														4	3		3.81052
			iP and iPA	Mannitol		Sucrose								2	3		3.93233
				Mean	Std. Deviation	Mean	Std. Deviation							Sig.		0.0743484	0.291218
														Means for groups in homogeneous subsets are displayed.
			1 day	4.90032	0.321116	5.04236	0.237499							a. Uses Harmonic Mean Sample Size = 3.000.
			3 day	4.19813	0.246383	4.52432	0.243014
			DZ and DZR	Mannitol		Sucrose
				Mean	Std. Deviation	Mean	Std. Deviation
			1 day	3.65816	0.109171	3.93233	0.362046
			3 day	3.18061	0.314687	3.81052	0.288317

## Sheet: sucrose
	ug/ml	重量（g）	mg/g
Mannitol 1 day-1	8.7	0.1387	2.50901
Mannitol 1 day-2	7.2	0.1243	2.31698
Mannitol 1 day-3	7.4	0.1125	2.63111
average			2.4857
Sucrose 1 day-1	12.2	0.1193	4.09053
Sucrose 1 day-2	11.5	0.1023	4.49658
Sucrose 1 day-3	12.6	0.1302	3.87097
average			4.15269
Mannitol 3 day-1	2.1	0.1143	0.734908
Mannitol 3 day-2	2.2	0.1066	0.825516
Mannitol 3 day-3	1.8	0.1103	0.652765
average			0.73773
Sucrose 3 day-1	3.7	0.1105	1.33937
Sucrose 3 day-2	4.2	0.1075	1.56279
Sucrose 3 day-3	3.9	0.1207	1.29246
average			1.39821
	Descriptives												sucrose
	sucrose												Duncana
			N	Mean	Std. Deviation	Std. Error	95% Confidence Interval for Mean		Minimum	Maximum	Between- Component Variance		处理	N	Subset for alpha = 0.05
							Lower Bound	Upper Bound							1	2	3	4
	1		3	2.4857	0.15836	0.0914294	2.09231	2.87909	2.31698	2.63111			3	3	0.73773
	2		3	4.15269	0.317404	0.183253	3.36422	4.94117	3.87097	4.49658			4	3		1.39821
	3		3	0.73773	0.0864099	0.0498888	0.523076	0.952384	0.652765	0.825516			1	3			2.4857
	4		3	1.39821	0.144451	0.0833989	1.03937	1.75704	1.29246	1.56279			2	3				4.15269
	Total		12	2.19358	1.35965	0.392496	1.3297	3.05746	0.652765	4.49658			Sig.		1	1	1	1
	Model	Fixed Effects			0.196314	0.0566709	2.0629	2.32426					Means for groups in homogeneous subsets are displayed.
		Random Effects				0.745854	-0.180057	4.56722			2.21234		a. Uses Harmonic Mean Sample Size = 3.000.
													1	Mannitol 1 day
		Sucrose	Mannitol		Sucrose								2	Sucrose 1 day
			Mean	Std. Deviation	Mean	Std. Deviation							3	Mannitol 3 day
													4	Sucrose 3 day
		1 day	2.4857	0.15836	4.15269	0.317404
		3 day	0.73773	0.0864099	1.39821	0.144451

## Sheet: data sheets for figure
	ZR and tZR	Mannitol		Sucrose
		Mean	Std. Deviation	Mean	Std. Deviation
	1 day	3.52145	0.252903	5.77445	0.380738
	3 day	5.78316	0.277521	5.30612	0.299985
	iP and iPA	Mannitol		Sucrose
		Mean	Std. Deviation	Mean	Std. Deviation
	1 day	4.90032	0.321116	5.04236	0.237499
	3 day	4.19813	0.246383	4.52432	0.243014
	DZ and DZR	Mannitol		Sucrose
		Mean	Std. Deviation	Mean	Std. Deviation
	1 day	3.65816	0.109171	3.93233	0.362046
	3 day	3.18061	0.314687	3.81052	0.288317
	Sucrose	Mannitol		Sucrose
		Mean	Std. Deviation	Mean	Std. Deviation
	1 day	2.4857	0.15836	4.15269	0.317404
	3 day	0.73773	0.0864099	1.39821	0.144451
