# Supplementary material for: Girdling promotes tomato fruit enlargement by enhancing fruit sink strength and triggering cytokinin accumulation
Source: Front Plant Sci. 2023 Jun 16;14:1174403. doi: 10.3389/fpls.2023.1174403 (PMC10312241; doi:10.3389/fpls.2023.1174403)
Supplement: Supplementary file 1 [file DataSheet_1.zip › Raw data/Raw data of Fig 8/Fig 8-gene expression.xlsx]

## Sheet: LOG1
	LOG1	actin
Mannitol 1 day	34.0518	20.6521	13.3997
	34.4918	20.6914	13.8004						减各自CK
	33.4209	20.8064	12.6144					ΔCt	ΔΔCt	2-ΔΔCt
average	33.9882	20.7166	13.2715
Sucrose 1 day	34.4721	21.1338	13.3382				Mannitol 1 day	13.2715
	34.3891	21.1096	13.2795				Sucrose 1 day	13.3519	0.0803996	0.945796
	34.6268	21.1888	13.438				Mannitol 3 day	12.962
average	34.496	21.1441	13.3519				Sucrose 3 day	13.2541	0.292075	0.816726
Mannitol 3 day	34.3053	20.83	13.4753
	33.8911	21.0901	12.801
	33.4558	20.846	12.6099
average	33.8841	20.922	12.962
Sucrose 3 day	34.0707	20.7782	13.2925
	34.7993	20.7607	14.0386					1 day	3 day
	33.3575	20.9262	12.4312				LOG1	0.945796	0.816726
average	34.0758	20.8217	13.2541					-0.0803996	-0.292075

## Sheet: LOG3
	LOG3	actin
Mannitol 1 day	25.7665	20.6521	5.11439
	25.6937	20.6914	5.0023						减各自CK
	25.7483	20.8064	4.94187					ΔCt	ΔΔCt	2-ΔΔCt
average	25.7362	20.7166	5.01952
Sucrose 1 day	26.334	21.1338	5.20019				Mannitol 1 day	5.01952
	26.1793	21.1096	5.06974				Sucrose 1 day	5.12018	0.100658	0.932607
	26.2793	21.1888	5.0906				Mannitol 3 day	5.61046
average	26.2642	21.1441	5.12018				Sucrose 3 day	6.00581	0.395347	0.760306
Mannitol 3 day	26.6499	20.83	5.81985
	26.552	21.0901	5.46191
	26.3956	20.846	5.54963
average	26.5325	20.922	5.61046
Sucrose 3 day	26.8862	20.7782	6.10802
	26.7949	20.7607	6.03423					1 day	3 day
	26.8014	20.9262	5.87519				LOG3	0.932607	0.760306
average	26.8275	20.8217	6.00581				LOG3	-0.100658	-0.395347

## Sheet: LOG5
	LOG5	actin
Mannitol 1 day	27.1737	20.6521	6.52163
	27.281	20.6914	6.58959						减各自CK
	27.4526	20.8064	6.64614					ΔCt	ΔΔCt	2-ΔΔCt
average	27.3024	20.7166	6.58579
Sucrose 1 day	27.7853	21.1338	6.65142				Mannitol 1 day	6.58579
	27.6276	21.1096	6.51802				Sucrose 1 day	6.486	-0.0997866	1.07161
	27.4773	21.1888	6.28856				Mannitol 3 day	7.48891
average	27.6301	21.1441	6.486				Sucrose 3 day	7.99216	0.503253	0.705514
Mannitol 3 day	28.5061	20.83	7.67606
	28.3548	21.0901	7.26466
	28.372	20.846	7.526
average	28.4109	20.922	7.48891
Sucrose 3 day	28.5171	20.7782	7.73887
	28.9259	20.7607	8.16514					1 day	3 day
	28.9987	20.9262	8.07247				LOG5	1.07161	0.705514
average	28.8139	20.8217	7.99216				LOG5	0.0997866	-0.503253

## Sheet: IPT1
	IPT1	actin
Mannitol 1 day	30.7159	20.6521	10.0638
	30.5953	20.6914	9.90395						减各自CK
	30.641	20.8064	9.83457					ΔCt	ΔΔCt	2-ΔΔCt
average	30.6507	20.7166	9.9341
Sucrose 1 day	30.771	21.1338	9.63714				Mannitol 1 day	9.9341
	30.5389	21.1096	9.42929				Sucrose 1 day	9.49683	-0.43727	1.35404
	30.6128	21.1888	9.42406				Mannitol 3 day	11.6861
average	30.6409	21.1441	9.49683				Sucrose 3 day	12.0017	0.315607	0.803513
Mannitol 3 day	32.9842	20.83	12.1542
	32.2802	21.0901	11.1901
	32.5601	20.846	11.7141
average	32.6082	20.922	11.6861
Sucrose 3 day	34.2406	20.7782	13.4624
	32.9277	20.7607	12.167					1 day	3 day
	32.7191	20.9262	11.7929				IPT1	1.35404	0.803513
average	32.8234	20.8217	12.0017					0.43727	-0.315607

## Sheet: IPT2
	IPT2	actin
Mannitol 1 day	30.0258	20.6521	9.37371
	30.0748	20.6914	9.3834						减各自CK
	29.748	20.8064	8.9416					ΔCt	ΔΔCt	2-ΔΔCt
average	29.9495	20.7166	9.2329
Sucrose 1 day	30.6225	21.1338	9.48866				Mannitol 1 day	9.2329
	31.3277	21.1096	10.2181				Sucrose 1 day	9.71452	0.481622	0.716172
	30.6256	21.1888	9.43684				Mannitol 3 day	9.67795
average	30.8586	21.1441	9.71452				Sucrose 3 day	10.4918	0.813866	0.568855
Mannitol 3 day	30.1489	20.83	9.3189
	30.9838	21.0901	9.89365
	30.6673	20.846	9.82129
average	30.6	20.922	9.67795
Sucrose 3 day	31.0392	20.7782	10.261
	31.189	20.7607	10.4283					1 day	3 day
	31.7123	20.9262	10.7861				IPT2	0.716172	0.568855
average	31.3135	20.8217	10.4918					-0.481622	-0.813866

## Sheet: IPT3
	IPT3	actin
Mannitol 1 day	30.1388	20.6521	9.48669
	30.0016	20.6914	9.31024						减各自CK
	30.0365	20.8064	9.23003					ΔCt	ΔΔCt	2-ΔΔCt
average	30.059	20.7166	9.34232
Sucrose 1 day	30.2565	21.1338	9.12265				Mannitol 1 day	9.34232
	29.7311	21.1096	8.62146				Sucrose 1 day	8.78483	-0.55749	1.47171
	29.7991	21.1888	8.61039				Mannitol 3 day	10.5559
average	29.9289	21.1441	8.78483				Sucrose 3 day	10.8107	0.254806	0.8381
Mannitol 3 day	31.9455	20.83	11.1155
	30.9505	21.0901	9.86044
	31.5377	20.846	10.6917
average	31.4779	20.922	10.5559
Sucrose 3 day	31.232	20.7782	10.4538
	31.3319	20.7607	10.5712					1 day	3 day
	32.3332	20.9262	11.407				IPT3	1.47171	0.8381
average	31.6324	20.8217	10.8107					0.55749	-0.254806

## Sheet: IPT4
	IPT4	actin
Mannitol 1 day	33.6154	20.6521	12.9633
	34.0871	20.6914	13.3957						减各自CK
	33.6302	20.8064	12.8238					ΔCt	ΔΔCt	2-ΔΔCt
average	33.7776	20.7166	13.061
Sucrose 1 day	33.7498	21.1338	12.616				Mannitol 1 day	13.061
	33.9977	21.1096	12.8881				Sucrose 1 day	12.5795	-0.481429	1.39613
	33.4233	21.1888	12.2345				Mannitol 3 day	14.5157
average	33.7236	21.1441	12.5795				Sucrose 3 day	14.1599	-0.355805	1.2797
Mannitol 3 day	34.2387	20.83	13.4086
	36.2326	21.0901	15.1425
	35.8419	20.846	14.9959
average	35.4377	20.922	14.5157
Sucrose 3 day	35.5047	20.7782	14.7266
	34.4138	20.7607	13.653					1 day	3 day
	35.0262	20.9262	14.1				IPT4	2.432	0.505494
average	34.9816	20.8217	14.1599				IPT4	1.28214	-0.984235

## Sheet: CYP1
	CYP735-1	actin
Mannitol 1 day	29.2196	20.7063	8.51328
	29.431	20.7054	8.72562						减各自CK
	29.3034	21.2085	8.0949					ΔCt	ΔΔCt	2-ΔΔCt
average	29.318	20.8734	8.4446
Sucrose 1 day	29.2047	21.0277	8.17701				Mannitol 1 day	8.4446
	28.6476	21.216	7.43163				Sucrose 1 day	7.70833	-0.736272	1.66587
	28.6593	21.1429	7.51635				Mannitol 3 day	9.69608
average	28.8372	21.1289	7.70833				Sucrose 3 day	9.76103	0.0649561	0.955974
Mannitol 3 day	30.277	20.6816	9.59532
	29.9349	20.5101	9.42486
	30.3233	20.6204	9.70285
average	30.3001	20.604	9.69608
Sucrose 3 day	30.3358	20.9504	9.38531
	30.9922	20.8984	10.0938					1 day	3 day
	31.3866	21.5826	9.80401				CYP1	1.66587	0.955974
average	30.9048	21.1438	9.76103				CYP1	0.736272	-0.0649561

## Sheet: CYP2
	CYP735-2	actin
Mannitol 1 day	30.8408	20.7063	10.1345
	31.1035	20.7054	10.3981						减各自CK
	31.3688	21.2085	10.1604					ΔCt	ΔΔCt	2-ΔΔCt
average	31.1043	20.8734	10.231
Sucrose 1 day	30.9824	21.0277	9.95478				Mannitol 1 day	10.231
	31.1806	21.216	9.96459				Sucrose 1 day	10.1198	-0.111208	1.08013
	31.5828	21.1429	10.4399				Mannitol 3 day	13.9671
average	31.2486	21.1289	10.1198				Sucrose 3 day	13.4684	-0.498639	1.41288
Mannitol 3 day	34.367	20.6816	13.6854
	34.6754	20.5101	14.1653
	34.7752	20.6204	14.1548
average	34.5711	20.604	13.9671
Sucrose 3 day	35.6333	20.9504	14.6828
	33.2964	20.8984	12.398					1 day	3 day
	34.9071	21.5826	13.3245				CYP2	1.08013	1.41288
average	34.6122	21.1438	13.4684				CYP2	0.111208	0.498639

## Sheet: CKX5
	CKX5	actin
Mannitol 1 day	34.064	20.7063	13.3577
	35.4334	20.7054	14.7281						减各自CK
	34.9089	21.2085	13.7005					ΔCt	ΔΔCt	2-ΔΔCt
average	34.8021	20.8734	13.9287
Sucrose 1 day	36.069	21.0277	15.0414				Mannitol 1 day	13.9287
	35.9196	21.216	14.7036				Sucrose 1 day	14.5265	0.597763	0.660778
	34.9775	21.1429	13.8346				Mannitol 3 day	14.6012
average	35.6554	21.1289	14.5265				Sucrose 3 day	14.1957	-0.405417	1.32447
Mannitol 3 day	34.7625	20.6816	14.0809
	N/A	20.5101	#VALUE!
	35.6478	20.6204	15.0274
average	35.2052	20.604	14.6012
Sucrose 3 day	N/A	20.9504	#VALUE!
	34.6402	20.8984	13.7418					1 day	3 day
	36.0388	21.5826	14.4563				CKX5	0.660778	1.32447
average	35.3395	21.1438	14.1957				CKX5	-0.597763	0.405417
