# Supplementary material for: Girdling promotes tomato fruit enlargement by enhancing fruit sink strength and triggering cytokinin accumulation
Source: Front Plant Sci. 2023 Jun 16;14:1174403. doi: 10.3389/fpls.2023.1174403 (PMC10312241; doi:10.3389/fpls.2023.1174403)
Supplement: Supplementary file 1 [file DataSheet_1.zip › Raw data/Raw data of Fig1.xlsx]

## Sheet: data sheets for figure
Fruit Volume
	Control		Girdling
	Mean	Std. Deviation	Mean	Std. Deviation
0 day	12.6787	1.18332	12.5883	1.53574
3 day	15.5277	1.69829	16.9173	0.382432
6 day	21.8693	1.94264	24.6223	1.3626
9 day	26.3903	1.19318	31.2823	0.777742
12 day	31.2933	1.28876	36.151	1.0964
Fruit Dry Weight
	Control		Girdling
	Mean	Std. Deviation	Mean	Std. Deviation
0 day	0.941333	0.065041	0.878333	0.105765
3 day	1.42933	0.156385	1.52633	0.0347035
6 day	1.6	0.134257	1.822	0.135709
9 day	2.14767	0.114054	2.61867	0.0649333
12 day	3.19867	0.131386	3.746	0.113662

## Sheet: Fruit Volume
0 day（18.7.19）	equatorial diameter	vertical diameter	fruit volume			3 day（18.7.22）	equatorial diameter	vertical diameter	fruit volume				6 day（18.7.25）	equatorial diameter-1	equatorial diameter-1	vertical diameter	fruit volume					9 day（18.7.28）	equatorial diameter-1	equatorial diameter-1	vertical diameter	fruit volume			12 day（18.7.31）	equatorial diameter-1	equatorial diameter-1	vertical diameter	fruit volume
control-1	28.22	29.49	12.2904			control-1	31.39	30.2	15.5728				control-1	35.28	39.54	34.33	25.0621					control-1	38.51	43.28	35.33	30.8165			control-1	41.29	45.69	36.44	35.9768
control-2	31.55	29.33	15.2788			control-2	33.52	31.91	18.7635				control-2	38.52	34.87	32.18	22.6205					control-2	39.23	39.11	34.02	27.3161			control-2	40.21	40.25	36.43	30.8559
control-3	26.48	26.94	9.8858			control-3	29.19	29.65	13.2212				control-3	32.15	34.43	31.68	18.3519					control-3	34.93	37.79	33.08	22.8517			control-3	43.81	39.79	39.93	36.4271
control-4	29.99	29.35	13.8146			control-4	33.49	31.75	18.636				control-4	36.43	39.25	35.87	26.8416					control-4	38.46	41.65	37.58	31.5035			control-4	35.06	38.15	36.7	25.6892
control-5	24.47	28.23	8.84621			control-5	31.11	29.94	15.1646				control-5	33.85	34.17	32.36	19.588					control-5	36.64	36.36	35.05	24.4369
control-6	24.13	26.49	8.07189			control-6	29.65	27.48	12.6428				control-6	29.82	32.94	31.73	16.311					control-6	32.16	35.63	34.37	20.6106
average			11.3646			average			15.6668				average				21.4625					average				26.2559							32.2373
control-7	28.02	27.66	11.3649			control-7	31.31	30.94	15.8732				control-7	34.4	34.73	34.08	21.3079					control-7	35.73	36.44	35.71	24.3321			control-5	36.68	37.16	36.25	25.8578
control-8	29.29	28.07	12.6026			control-8	32.75	30.97	17.3837				control-8	36.63	36.34	33.99	23.6783					control-8	39.57	38.66	35.42	28.3566			control-6	39.45	38.11	37.79	29.7332
control-9	32.4	31.09	17.0801			control-9	32.9	33.73	19.1067				control-9	36.41	37.55	36.07	25.808					control-9	38.98	37.78	35.31	27.2132			control-7	42.32	41.68	38.18	35.2442
control-10	30.54	28.52	13.9209			control-10	34.32	31.7	19.5403				control-10	37.5	39.42	33.49	25.9085					control-10	39.29	42.24	37.46	32.5351			control-8	41.19	43.77	38.62	36.4384
control-11	29.18	29.35	13.0785			control-11	32.34	32.61	17.8488				control-11	36.46	37.89	35.33	25.5425					control-11	37.01	40.18	36.97	28.7711
control-12	26.24	27.79	10.0137			control-12	29.08	29.73	13.1572				control-12	33.36	35.72	34.72	21.6519					control-12	35.74	36.25	36.37	24.6595
average			13.0101			average			17.1517				average				23.9829					average				27.6446							31.8184
control-13	34.13	31.54	19.2271			control-13	37.43	33.89	24.8479				control-13	40.86	40.7	39.4	34.29					control-13	43.82	44.05	42.6	43.0335			control-9	40.78	40.05	41.03	35.0695
control-14	29.31	26.47	11.9005			control-14	29.85	27.4	12.7767				control-14	30.17	31.3	29.04	14.3514					control-14	34.38	36.69	35.67	23.547			control-10	36.94	37.71	39.39	28.7156
control-15	30.89	31.72	15.8397			control-15	33.7	31.55	18.7516				control-15	35.56	40.66	35.08	26.544					control-15	39.05	43.54	37.03	32.9489			control-11	38.52	39.81	38.9	31.2181
control-16	27.26	26.64	10.3601			control-16	28.75	29.36	12.7002				control-16	36.21	34.02	32.74	21.1067					control-16	38.57	38.66	35.62	27.7961			control-12	35.05	37.66	35.17	24.2951
control-17	31.84	29.23	15.5079			control-17	27.42	28.94	11.3871				control-17	33.59	35.13	34.91	21.5584					control-17	35.58	34.34	34.79	22.2453
control-18	25.45	26.93	9.12831			control-18	28.84	30.33	13.202				control-18	30.73	33.02	32.48	17.2478					control-18	33	35.41	32.4	19.8136
average			13.6606			average			13.7635				average				20.1617					average				25.2702							29.8246
			12.6293						13.7635								21.9694									26.4561							31.2934
Girdling-1	28.24	28.01	11.6902			Girdling-1	32.32	30.89	16.8865				Girdling-1	36.63	36.31	33.93	23.617					Girdling-1	37.47	38.39	36.86	27.7482			Girdling-1	39.86	41.96	39.97	34.9853
Girdling-2	29.89	29.99	14.0219			Girdling-2	31.85	31.78	16.8714				Girdling-2	36.51	40.84	35.7	27.8576					Girdling-2	40.8	42.4	40.95	37.0731			Girdling-2	43.35	47.56	40.68	43.8925
Girdling-3	26.76	27.94	10.4707			Girdling-3	34.41	33.9	21.0062				Girdling-3	36.45	35.92	34.35	23.5363					Girdling-3	38.24	39.82	37.27	29.7			Girdling-3	38.37	41.42	34.6	28.7777
Girdling-4	26.23	26.22	9.44078			Girdling-4	32.39	31.55	17.3221				Girdling-4	32.71	33.18	31.66	17.9823					Girdling-4	39.68	41.42	40.37	34.7231			Girdling-4	42.52	45.36	40.82	41.2019
Girdling-5	26.57	28.53	10.5406			Girdling-5	30.04	30.72	14.5077				Girdling-5	37.06	33.22	33.86	21.8158					Girdling-5	37.67	39.5	36.26	28.2357
Girdling-6	27.66	27.08	10.8425			Girdling-6	30.37	30.34	14.6448				Girdling-6	35.18	35.7	37.01	24.3255					Girdling-6	38.07	39.13	33.61	26.2023
average			11.1678			average			16.8731				average				23.1891					average				30.6137							37.2144
Girdling-7	24.96	27.24	8.88126			Girdling-7	28.06	30.49	12.5635				Girdling-7	31.34	32.59	30.95	16.5433					Girdling-7	38.48	39.42	36.9	29.2925			Girdling-7	40.32	41.16	40.34	35.0357
Girdling-8	28.44	28.49	12.0595			Girdling-8	31.83	31.35	16.6222				Girdling-8	35.7	38.49	33.47	24.0686					Girdling-8	38.72	41.26	36.7	30.6838			Girdling-8	41.25	40.96	38.58	34.1134
Girdling-9	31.04	30.84	15.5502			Girdling-9	30.05	29.88	14.1204				Girdling-9	37.52	39.71	37.25	29.0447					Girdling-9	42.41	41.72	39.69	36.7512			Girdling-9	42.13	46.49	39.38	40.365
Girdling-10	33.71	30.92	18.388			Girdling-10	35.53	34.16	22.5677				Girdling-10	41.07	41.78	39.82	35.758					Girdling-10	43.58	42.37	39.19	37.8704			Girdling-10	38.54	42.05	36.06	30.5831
Girdling-11	30.12	30.01	14.248			Girdling-11	32.14	30.29	16.3746				Girdling-11	34.92	38.97	33.35	23.7508					Girdling-11	35.9	40.86	34.15	26.2157			Girdling-11
Girdling-12	31.74	30.69	16.1804			Girdling-12	34.88	34.04	21.6731				Girdling-12	36.63	39.77	34.42	26.2411					Girdling-12	34.91	38.41	36.72	25.7677			Girdling-12
average			14.2179			average			17.3202				average				25.9011					average				31.0969							35.0243
Girdling-13	27.64	26.92	10.7629			Girdling-13	31.28	30.03	15.3768				Girdling-13	35.59	37.48	33.56	23.4276					Girdling-13	38.62	41.63	35.9	30.2059			Girdling-13	40.65	43.38	38.74	35.751
Girdling-14	25.94	26.12	9.19796			Girdling-14	28.53	27.77	11.8293				Girdling-14	30.14	31.67	29.15	14.5616					Girdling-14							Girdling-14	41.1	43.57	38.68	36.2489
Girdling-15	33	28.71	16.3621			Girdling-15	35.25	31.02	20.1715				Girdling-15	38.7	40.93	35.26	29.229					Girdling-15	39.68	40.11	38.21	31.8258			Girdling-15	41.42	42.83	40.46	37.5632
Girdling-16	30.15	28.8	13.7008			Girdling-16	29.8	28.97	13.4635				Girdling-16	37.12	38.1	34.58	25.5939					Girdling-16	38.76	41.15	37.67	31.4433			Girdling-16	40.12	42.72	39.35	35.2952
Girdling-17	29.11	31.41	13.9293			Girdling-17	32.21	33.51	18.1943				Girdling-17	35.47	38.63	37.27	26.7254					Girdling-17	39.28	41.7	39.58	33.9283			Girdling-17
Girdling-18	27.32	26.43	10.3237			Girdling-18	31.54	29.94	15.5867				Girdling-18	38.24	39.92	36.46	29.1275					Girdling-18	40.14	40.72	38.9	33.2746			Girdling-18
average			12.3795			average			16.5586				average				24.7775					average				32.1356							36.2146
			12.5884						16.9384								25.2144									31.2319							36.1511
0 day control	1	11.3646
	1	13.0101					N	Mean	Std. Deviation	Std. Error	95% Confidence Interval for Mean		Minimum	Maximum	Between- Component Variance
	1	13.6606									Lower Bound	Upper Bound
0 day girdling	2	11.1678		fruit volume	1		3	12.6787	1.18332	0.683189	9.73914	15.6182	11.365	13.661
	2	14.2179			2		3	12.5883	1.53574	0.886659	8.77335	16.4033	11.168	14.218
	2	12.3795			3		3	15.5277	1.69829	0.980509	11.3089	19.7465	13.764	17.152
3 day control	3	15.6668			4		3	16.9173	0.382432	0.220797	15.9673	17.8673	16.559	17.32
	3	17.1517			5		3	21.8693	1.94264	1.12158	17.0436	26.6951	20.162	23.983
	3	13.7635			6		3	24.6223	1.3626	0.786697	21.2374	28.0072	23.189	25.901
3 day girdling	4	16.8731			7		3	26.3903	1.19318	0.688886	23.4263	29.3544	25.27	27.645
	4	17.3202			8		3	31.2823	0.777742	0.449029	29.3503	33.2144	30.614	32.136
	4	16.5586			9		3	31.2933	1.28876	0.744064	28.0919	34.4948	29.825	32.237
6 day control	5	21.4625			10		3	36.151	1.0964	0.633008	33.4274	38.8746	35.024	37.214
	5	23.9829			Total		30	22.9321	8.16843	1.49135	19.8819	25.9822	11.168	37.214
	5	20.1617			Model	Fixed Effects			1.31572	0.240217	22.431	23.4332
6 day girdling	6	23.1891				Random Effects				2.65299	16.9306	28.9335			69.8064
	6	25.9011
	6	24.7775
9 day control	7	26.2559		fruit volume
	7	27.6446		Duncana
	7	25.2702		处理	N	Subset for alpha = 0.05
9 day girdling	8	30.6137				1	2	3	4	5	6
	8	31.0969		2	3	12.5883								Control		Girdling
	8	32.1356		1	3	12.6787								Mean	Std. Deviation	Mean	Std. Deviation
12 day control	9	32.2373		3	3		15.5277
	9	31.8184		4	3		16.9173						0 day	12.6787	1.18332	12.5883	1.53574
	9	29.8246		5	3			21.8693					3 day	15.5277	1.69829	16.9173	0.382432
12 day girdling	10	37.2144		6	3				24.6223				6 day	21.8693	1.94264	24.6223	1.3626
	10	35.0243		7	3				26.3903				9 day	26.3903	1.19318	31.2823	0.777742
	10	36.2146		8	3					31.2823			12 day	31.2933	1.28876	36.151	1.0964
				9	3					31.2933
				10	3						36.151
				Sig.		0.933823	0.210553	1	0.115441	0.991932	1
				Means for groups in homogeneous subsets are displayed.
				a. Uses Harmonic Mean Sample Size = 3.000.

## Sheet: Fruit Dry Weight
0 day（18.7.19）				3 day（18.7.22）				6 day（18.7.25）				9 day（18.7.28）				12 day（18.7.31）
control-1	0.939995			control-1	1.43374			control-1	1.83953			control-1	2.49498			control-1	3.6775
control-2	1.16855			control-2	1.72749			control-2	1.66032			control-2	2.21158			control-2	3.15404
control-3	0.756084			control-3	1.21724			control-3	1.34701			control-3	1.85014			control-3	3.72353
control-4	1.05657			control-4	1.71576			control-4	1.97014			control-4	2.55061			control-4	2.62591
control-5	0.676574			control-5	1.39616			control-5	1.43774			control-5	1.97847
control-6	0.617353			control-6	1.16399			control-6	1.1972			control-6	1.66868
average	0.869187			average	1.4424			average	1.57532			average	2.12574			average	3.29524
control-7	0.869211			control-7	1.4614			control-7	1.56398			control-7	1.96999			control-5	2.64314
control-8	0.963869			control-8	1.60046			control-8	1.73796			control-8	2.29583			control-6	3.03928
control-9	1.30631			control-9	1.7591			control-9	1.80477			control-9	2.21609			control-7	3.60261
control-10	1.06469			control-10	1.79902			control-10	1.90165			control-10	2.63413			control-8	3.72468
control-11	1.00027			control-11	1.64328			control-11	1.87479			control-11	2.51637
control-12	0.765866			control-12	1.21134			control-12	1.58922			control-12	1.9965
average	0.995036			average	1.5791			average	1.74539			average	2.27148			average	3.25243
control-13																control-9	3.58475
control-14	0.910169			control-14	1.17631			control-14	1.05338			control-14	1.90642			control-10	2.93527
control-15	1.21145			control-15	1.7264			control-15	1.9483			control-15	2.66763			control-11	3.19107
control-16	0.79236			control-16	1.16927			control-16	1.5492			control-16	2.25044			control-12	2.48341
control-17	1.18607			control-17	1.04837			control-17	1.58236			control-17	1.80104
control-18	0.69815			control-18	1.21547			control-18	1.26597			control-18	1.60416
average	0.959641			average	1.26716			average	1.47984			average	2.04594			average	3.04862
Girdling-1	0.802338			Girdling-1	1.52346			Girdling-1	1.70063			Girdling-1	2.32282			Girdling-1	3.62527
Girdling-2	0.962372			Girdling-2	1.5221			Girdling-2	2.00599			Girdling-2	3.1034			Girdling-2	4.54827
Girdling-3	0.718643			Girdling-3	1.89513			Girdling-3	1.69482			Girdling-3	2.4862			Girdling-3	2.98203
Girdling-4	0.647954			Girdling-4	1.56276			Girdling-4	1.29488			Girdling-4	2.90669			Girdling-4	4.26946
Girdling-5	0.723435			Girdling-5	1.30885			Girdling-5	1.57092			Girdling-5	2.36363
Girdling-6	0.744162			Girdling-6	1.32122			Girdling-6	1.75165			Girdling-6	2.19341
average	0.766484			average	1.52225			average	1.66982			average	2.56269			average	3.85626
Girdling-7	0.609552			Girdling-7	1.13345			Girdling-7	1.19126			Girdling-7	2.45209			Girdling-5	3.63049
Girdling-8	0.827687			Girdling-8	1.49962			Girdling-8	1.73315			Girdling-8	2.56855			Girdling-6	3.53492
Girdling-9	1.06727			Girdling-9	1.27391			Girdling-9	2.09147			Girdling-9	3.07646			Girdling-7	4.18274
Girdling-10	1.26204			Girdling-10	2.036			Girdling-10	2.57488			Girdling-10	3.17014			Girdling-8	3.16911
Girdling-11	0.977892			Girdling-11	1.47727			Girdling-11	1.71027			Girdling-11	2.19453
Girdling-12	1.11052			Girdling-12	1.95529			Girdling-12	1.88959			Girdling-12	2.15702
average	0.975825			average	1.56259			average	1.8651			average	2.60313			average	3.62932
Girdling-13	0.738696			Girdling-13	1.38726			Girdling-13	1.68699			Girdling-13	2.52855			Girdling-9	3.70462
Girdling-14																Girdling-10	3.75621
Girdling-15	1.12299			Girdling-15	1.81983			Girdling-15	2.10474			Girdling-15	2.66415			Girdling-11	3.8924
Girdling-16	0.940333			Girdling-16	1.21465			Girdling-16	1.84298			Girdling-16	2.63213			Girdling-12	3.65739
Girdling-17	0.95602			Girdling-17	1.64144			Girdling-17	1.92446			Girdling-17	2.84015
Girdling-18	0.708555			Girdling-18	1.40619			Girdling-18	2.09743			Girdling-18	2.78543
average	0.893319			average	1.49387			average	1.93132			average	2.69008			average	3.75266
0 day control	0.869187			Descriptives
	0.995036						N	Mean	Std. Deviation	Std. Error	95% Confidence Interval for Mean		Minimum	Maximum	Between- Component Variance
	0.959641										Lower Bound	Upper Bound
0 day girdling	0.766484			Fruit dry weight	1		3	0.941333	0.065041	0.0375514	0.779763	1.1029	0.869	0.995
	0.975825				2		3	0.878333	0.105765	0.0610637	0.615597	1.14107	0.766	0.976
	0.893319				3		3	1.42933	0.156385	0.090289	1.04085	1.81782	1.267	1.579
3 day control	1.4424				4		3	1.52633	0.0347035	0.0200361	1.44013	1.61254	1.494	1.563
	1.5791				5		3	1.6	0.134257	0.0775134	1.26649	1.93351	1.48	1.745
	1.26716				6		3	1.822	0.135709	0.0783518	1.48488	2.15912	1.67	1.931
3 day girdling	1.52225				7		3	2.14767	0.114054	0.0658492	1.86434	2.43099	2.046	2.271
	1.56259				8		3	2.61867	0.0649333	0.0374893	2.45736	2.77997	2.563	2.69
	1.49387				9		3	3.19867	0.131386	0.0758559	2.87229	3.52505	3.049	3.295
6 day control	1.57532				10		3	3.746	0.113662	0.0656227	3.46365	4.02835	3.629	3.856
	1.74539				Total		30	1.99083	0.914986	0.167053	1.64917	2.33249	0.766	3.856
	1.47984				Model	Fixed Effects			0.11177	0.0204063	1.94827	2.0334
6 day girdling	1.66982					Random Effects				0.298322	1.31598	2.66568			0.885797
	1.8651
	1.93132
9 day control	2.12574			Fruit dry weight
	2.27148			Duncana
	2.04594			处理	N	Subset for alpha = 0.05
9 day girdling	2.56269					1	2	3	4	5	6	7
	2.60313			2	3	0.878333									Control		Girdling
	2.69008			1	3	0.941333									Mean	Std. Deviation	Mean	Std. Deviation
12 day control	3.29524			3	3		1.42933
	3.25243			4	3		1.52633							0 day	0.941333	0.065041	0.878333	0.105765
	3.04862			5	3		1.6							3 day	1.42933	0.156385	1.52633	0.0347035
12 day girdling	3.85626			6	3			1.822						6 day	1.6	0.134257	1.822	0.135709
	3.62932			7	3				2.14767					9 day	2.14767	0.114054	2.61867	0.0649333
	3.75266			8	3					2.61867				12 day	3.19867	0.131386	3.746	0.113662
				9	3						3.19867
				10	3							3.746
				Sig.		0.497916	0.0907779	1	1	1	1	1
				Means for groups in homogeneous subsets are displayed.
				a. Uses Harmonic Mean Sample Size = 3.000.

## Sheet: Pericarp thickness
Pericarp thickness(mm)				average							average
9 day							12 day
control-1	5.17	4.71	4.47	4.78333			control-1	6.36	6.27	6.4	6.34333
control-2	5.13	4.67	4.54	4.78			control-2	6.28	6.13	6.24	6.21667
control-3	5.24	5.29	5.41	5.31333			control-3	6.01	6.25	6.08	6.11333
control-4	5.31	5.26	5.21	5.26			control-4	6.21	6.07	5.91	6.06333
control-5	5.23	5.54	5.2	5.32333			control-5	6.25	6.31	6.46	6.34
control-6	5.74	5.89	5.8	5.81			control-6	6.85	6.68	6.78	6.77
Girdling-1	5.47	5.31	5.41	5.39667			Girdling-1	6.87	6.62	6.91	6.8
Girdling-2	5.47	5.2	5.42	5.36333			Girdling-2	6.62	6.8	6.98	6.8
Girdling-3	6.21	5.89	6.21	6.10333			Girdling-3	7.79	7.66	8.08	7.84333
Girdling-4	5.79	5.93	5.68	5.8			Girdling-4	7.93	7.71	8.03	7.89
Girdling-5	5.41	5.56	5.48	5.48333			Girdling-5	7.06	6.91	6.85	6.94
Girdling-6	5.37	5.44	5.34	5.38333			Girdling-6	7.09	6.76	6.67	6.84
	Descriptives												Pericarp thickness
	Pericarp thickness												Duncana,b
			N	Mean	Std. Deviation	Std. Error	95% Confidence Interval for Mean		Minimum	Maximum	Between- Component Variance		处理	N	Subset for alpha = 0.05
							Lower Bound	Upper Bound							1	2	3	4
	1		5	5.092	0.284318	0.127151	4.73897	5.44503	4.78	5.32333			1	5	5.092
	2		6	5.58833	0.300146	0.122534	5.27335	5.90332	5.36333	6.10333			2	6		5.58833
	3		6	6.30778	0.253699	0.103572	6.04154	6.57402	6.06333	6.77			3	6			6.30778
	4		6	7.18556	0.530269	0.216481	6.62907	7.74204	6.8	7.89			4	6				7.18556
	Total		23	6.08478	0.86542	0.180453	5.71055	6.45902	4.78	7.89			Sig.		1	1	1	1
	Model	Fixed Effects			0.362849	0.0756592	5.92643	6.24314					Means for groups in homogeneous subsets are displayed.
		Random Effects				0.451701	4.64727	7.5223			0.788763		a. Uses Harmonic Mean Sample Size = 5.714.
													b. The group sizes are unequal. The harmonic mean of the group sizes is used. Type I error levels are not guaranteed.
	Pericarp thickness	Control		Girdling				1	9 day control
		Mean	Std. Deviation	Mean	Std. Deviation			2	9 day girdling
								3	12 day control
	9 day	5.092	0.284318	5.58833	0.300146			4	12 day girdling
	12 day	6.30778	0.253699	7.18556	0.530269

## Sheet: Cell layer number
Cell layer number				average								average
9 day
control-1	29	28	29	28.6667				12天CK-1	31	30	31	30.6667
control-2	30	30	27	29				12天CK-2	31	28	29	29.3333
control-3	28	28	29	28.3333				12天CK-3	35	33	32	33.3333
control-4	28	27	27	27.3333				12天CK-4	25	23	22	23.3333
control-5	29	25	31	28.3333				12天CK-5	32	33	31	32
control-6	34	35		34.5				12天CK-6	34	33	35	34
Girdling-1	25	32	30	29				12天T-1	36	35	36	35.6667
Girdling-2	25	28	27	26.6667				12天T-2	37	35	35	35.6667
Girdling-3	29	33	35	32.3333				12天T-3	35	34	36	35
Girdling-4	32	29	29	30				12天T-4	34	33	35	34
Girdling-5	30	29	30	29.6667				12天T-5	38	35	40	37.6667
Girdling-6	31	32	28	30.3333				12天T-6	34	37	38	36.3333
	Descriptives												Cell layer number
	Cell layer number												Duncana,b
			N	Mean	Std. Deviation	Std. Error	95% Confidence Interval for Mean		Minimum	Maximum	Between- Component Variance		处理	N	Subset for alpha = 0.05
							Lower Bound	Upper Bound							1	2	3
	1		5	28.3333	0.62361	0.278887	27.559	29.1076	27.3333	29			1	5	28.3333
	2		5	30.2667	1.2561	0.561743	28.707	31.8263	29	32.3333			2	5		30.2667
	3		5	31.8667	1.90904	0.85375	29.4963	34.2371	29.3333	34			3	5		31.8667
	4		6	35.7222	1.23678	0.504914	34.4243	37.0201	34	37.6667			4	6			35.7222
	Total		21	31.746	3.1161	0.679988	30.3276	33.1645	27.3333	37.6667			Sig.		1	0.0688502	1
	Model	Fixed Effects			1.33047	0.290333	31.1335	32.3586					Means for groups in homogeneous subsets are displayed.
		Random Effects				1.62105	26.5871	36.9049			10.1053		a. Uses Harmonic Mean Sample Size = 5.217.
													b. The group sizes are unequal. The harmonic mean of the group sizes is used. Type I error levels are not guaranteed.
	Cell layer number	Control		Girdling				1	9 day control
		Mean	Std. Deviation	Mean	Std. Deviation			2	9 day girdling
								3	12 day control
	9 day	28.3333	0.62361	30.2667	1.2561			4	12 day girdling
	12 day	31.8667	1.90904	35.7222	1.23678

## Sheet: Average Cell diameter
9 day	Pericarp thickness(mm)	Cell layer number	Average Cell diameter				12 day	Pericarp thickness(mm)	Cell layer number	Average Cell diameter
control-1	4.78333	28.6667	0.16686				control-1	6.34333	30.6667	0.206848
control-2	4.78	29	0.164828				control-2	6.21667	29.3333	0.211932
control-3	5.31333	28.3333	0.187529				control-3	6.11333	33.3333	0.1834
control-4	5.26	27.3333	0.192439				control-4	6.06333	23.3333	0.259857
control-5	5.32333	28.3333	0.187882				control-5	6.34	32	0.198125
control-6	5.81	34.5	0.168406				control-6	6.77	34	0.199118
Girdling-1	5.39667	29	0.186092				Girdling-1	6.8	35.6667	0.190654
Girdling-2	5.36333	26.6667	0.201125				Girdling-2	6.8	35.6667	0.190654
Girdling-3	6.10333	32.3333	0.188763				Girdling-3	7.84333	35	0.224095
Girdling-4	5.8	30	0.193333				Girdling-4	7.89	34	0.232059
Girdling-5	5.48333	29.6667	0.184831				Girdling-5	6.94	37.6667	0.184248
Girdling-6	5.38333	30.3333	0.177473				Girdling-6	6.84	36.3333	0.188257
	Descriptives												Average cell diameter
	Average cell diameter												Duncana,b
			N	Mean	Std. Deviation	Std. Error	95% Confidence Interval for Mean		Minimum	Maximum	Between- Component Variance		处理	N	Subset for alpha = 0.05
							Lower Bound	Upper Bound							1	2
	1		5	0.179908	0.0130035	0.00581532	0.163762	0.196054	0.164828	0.192439			1	5	0.179908
	2		5	0.186098	0.00581925	0.00260245	0.178873	0.193324	0.177473	0.193333			2	5	0.186098	0.186098
	3		5	0.199884	0.0108288	0.00484277	0.186439	0.21333	0.1834	0.211932			3	5		0.199884
	4		6	0.201661	0.0207486	0.00847056	0.179887	0.223435	0.184248	0.232059			4	6		0.201661
	Total		21	0.192353	0.0161351	0.00352098	0.185009	0.199698	0.164828	0.232059			Sig.		0.49122	0.111033
	Model	Fixed Effects			0.0142114	0.00310118	0.18581	0.198896					Means for groups in homogeneous subsets are displayed.
		Random Effects				0.00532156	0.175418	0.209289			7.43016e-05		a. Uses Harmonic Mean Sample Size = 5.217.
													b. The group sizes are unequal. The harmonic mean of the group sizes is used. Type I error levels are not guaranteed.
	Average cell diameter	Control		Girdling				1	9 day control
		Mean	Std. Deviation	Mean	Std. Deviation			2	9 day girdling
								3	12 day control
	9 day	0.179908	0.0130035	0.186098	0.00581925			4	12 day girdling
	12 day	0.199884	0.0108288	0.201661	0.0207486
