# Supplementary material for: Girdling promotes tomato fruit enlargement by enhancing fruit sink strength and triggering cytokinin accumulation
Source: Front Plant Sci. 2023 Jun 16;14:1174403. doi: 10.3389/fpls.2023.1174403 (PMC10312241; doi:10.3389/fpls.2023.1174403)
Supplement: Supplementary file 1 [file DataSheet_1.zip › Raw data/Raw data of Fig2.xlsx]

## Sheet: data sheets for figure
	Sucrose	Control		Girdling				Starch	Control		Girdling
		Mean	Std. Deviation	Mean	Std. Deviation				Mean	Std. Deviation	Mean	Std. Deviation
	0 day	0.935	0.0545109	0.935	0.0545109			0 day	15.7053	0.890748	15.7053	0.890748
	3 day	1.29272	0.18138	0.847173	0.0680012			3 day	16.5798	0.543136	18.1998	0.763914
	6 day	1.49092	0.0549763	0.917547	0.0464025			6 day	16.0304	0.187527	17.6499	0.694272
	9 day	1.88428	0.0564921	1.33567	0.0685117			9 day	14.7505	0.508778	18.6936	0.728379
	12 day	1.35493	0.0693088	1.21679	0.0530612			12 day	15.6402	0.543873	15.9768	1.15367
	Glucrose	Control		Girdling				NSC	Control		Girdling
		Mean	Std. Deviation	Mean	Std. Deviation				Mean	Std. Deviation	Mean	Std. Deviation
	0 day	10.0651	0.493052	10.0651	0.493052			0 day	34.5883	0.895611	34.5883	0.895611
	3 day	11.9199	0.461791	11.8443	0.640712			3 day	37.0654	1.20228	39.981	0.323026
	6 day	11.4732	0.550073	11.0589	0.24085			6 day	37.2982	0.562953	40.8879	1.20506
	9 day	12.4682	0.926488	13.4501	0.654225			9 day	36.4523	0.877659	42.8757	0.961403
	12 day	13.6769	0.730232	14.3947	0.269058			12 day	41.0902	2.29508	41.611	1.7933
	Fructose	Control		Girdling				Sucrose in phloem sap	Control		Girdling
		Mean	Std. Deviation	Mean	Std. Deviation				Mean	Std. Deviation	Mean	Std. Deviation
	0 day	9.45423	0.67168	9.45423	0.67168			Sucrose in phloem sap	0.654511	0.0493257	0.769733	0.0296111
	3 day	11.8577	0.654565	12.3997	0.604959
	6 day	11.5023	0.759771	12.4781	0.304855
	9 day	14.0623	0.740693	16.2712	0.248902
	12 day	15.2225	0.376171	16.2778	0.459142
	Soluble sugar	Control		Girdling
		Mean	Std. Deviation	Mean	Std. Deviation
	0 day	20.4543	1.21349	20.4543	1.21349
	3 day	25.0703	1.14281	25.0911	0.462381
	6 day	23.8986	1.61727	24.4545	0.556411
	9 day	27.8662	1.68056	31.1036	1.49374
	12 day	30.2544	1.15289	31.8893	0.663125

## Sheet: Soluble sugar
	Sucrose				Glucrose				Fructose				Soluble sugar
	ug/ml	mg/g			ug/ml	mg/g			ug/ml	mg/g
fruit_0_CK_20180906_001	22.07	0.8828			237.991	9.51964			217.237	8.68948			19.0919
fruit_0_CK_20180906_002	24.789	0.99156			261.978	10.4791			248.713	9.94852			21.4192
fruit_0_CK_20180906_003	23.266	0.93064			254.912	10.1965			243.117	9.72468			20.8518
fruit_3_CK_20180906_001	30.474	1.21896			285.589	11.4236			278.114	11.1246			23.7671
fruit_3_CK_20180906_002	37.484	1.49936			308.422	12.3369			301.63	12.0652			25.9014
fruit_3_CK_20180906_003	28.996	1.15984			299.978	11.9991			309.585	12.3834			25.5424
fruit_3_T_20180906_001	22.678	0.90712			305.18	12.2072			293.406	11.7362			24.8506
fruit_3_T_20180906_002	21.528	0.86112			305.528	12.2211			313.548	12.5419			25.6242
fruit_3_T_20180906_003	19.332	0.77328			277.612	11.1045			323.02	12.9208			24.7986
fruit_6_CK_20180906_001	38.135	1.5254			296.555	11.8622			283.461	11.3384			24.726
fruit_6_CK_20180906_002	35.688	1.42752			244.242	9.76968			270.946	10.8378			22.035
fruit_6_CK_20180906_003	37.996	1.51984			277.107	11.0843			308.266	12.3306			24.9348
fruit_6_T_20180906_001	22.897	0.91588			273.93	10.9572			304.565	12.1826			24.0557
fruit_6_T_20180906_002	24.119	0.96476			283.347	11.3339			319.788	12.7915			25.0902
fruit_6_T_20180906_003	21.8	0.872			272.138	10.8855			311.505	12.4602			24.2177
fruit_9_CK_20180906_001	48.677	1.94708			335.398	13.4159			372.939	14.9176			29.7475
fruit_9_CK_20180906_002	45.94	1.8376			289.113	11.5645			341.072	13.6429			26.5135
fruit_9_CK_20180906_003	46.704	1.86816			310.601	12.424			340.664	13.6266			27.3375
fruit_9_T_20180906_001	35.35	1.414			355.034	14.2014			411.181	16.4472			32.5957
fruit_9_T_20180906_002	32.652	1.30608			325.137	13.0055			369.128	14.7651			29.6082
fruit_9_T_20180906_003	32.173	1.28692			328.59	13.1436			402.381	16.0952			31.107
fruit_12_CK_20180906_001	35.504	1.42016			360.896	14.4358			387.478	15.4991			31.3551
fruit_12_CK_20180906_002	34.062	1.36248			340.39	13.6156			384.358	15.3743			30.3524
fruit_12_CK_20180906_003	32.054	1.28216			324.481	12.9792			369.855	14.7942			29.0556
fruit_12_T_20180906_001	31.199	1.24796			364.684	14.5874			419.913	16.7965			32.6318
fruit_12_T_20180906_002	28.888	1.15552			352.183	14.0873			402.832	16.1133			31.3561
fruit_12_T_20180906_003	31.172	1.24688			362.738	14.5095			398.089	15.9236			31.68
			Descriptives
						N	Mean	Std. Deviation	Std. Error	95% Confidence Interval for Mean		Minimum	Maximum	Between- Component Variance
										Lower Bound	Upper Bound
1	0 day		Sucrose	1		3	0.935	0.0545109	0.0314719	0.799587	1.07041	0.8828	0.99156			Sucrose	Control		Girdling
2	3 day control			2		3	1.29272	0.18138	0.10472	0.842146	1.74329	1.15984	1.49936				Mean	Std. Deviation	Mean	Std. Deviation
3	3 day girdling			3		3	0.847173	0.0680012	0.0392605	0.678249	1.0161	0.77328	0.90712
4	6 day control			4		3	1.49092	0.0549763	0.0317406	1.35435	1.62749	1.42752	1.5254			0 day	0.935	0.0545109	0.935	0.0545109
5	6 day girdling			5		3	0.917547	0.0464025	0.0267905	0.802277	1.03282	0.872	0.96476			3 day	1.29272	0.18138	0.847173	0.0680012
6	9 day control			6		3	1.88428	0.0564921	0.0326157	1.74395	2.02461	1.8376	1.94708			6 day	1.49092	0.0549763	0.917547	0.0464025
7	9 day girdling			7		3	1.33567	0.0685117	0.0395553	1.16547	1.50586	1.28692	1.414			9 day	1.88428	0.0564921	1.33567	0.0685117
8	12 day control			8		3	1.35493	0.0693088	0.0400155	1.18276	1.52711	1.28216	1.42016			12 day	1.35493	0.0693088	1.21679	0.0530612
9	12 day girdling			9		3	1.21679	0.0530612	0.0306349	1.08498	1.3486	1.15552	1.24796
				Total		27	1.25278	0.321241	0.0618229	1.1257	1.37986	0.77328	1.94708
				Model	Fixed Effects			0.0824449	0.0158665	1.21945	1.28612
					Random Effects				0.108882	1.0017	1.50386			0.104432
			Glucrose	1		3	10.0651	0.493052	0.284664	8.84027	11.2899	9.51964	10.4791
				2		3	11.9199	0.461791	0.266615	10.7727	13.067	11.4236	12.3369			Glucrose	Control		Girdling
				3		3	11.8443	0.640712	0.369915	10.2527	13.4359	11.1045	12.2211				Mean	Std. Deviation	Mean	Std. Deviation
				4		2	11.4732	0.550073	0.38896	6.53103	16.4154	11.0843	11.8622
				5		3	11.0589	0.24085	0.139055	10.4606	11.6572	10.8855	11.3339			0 day	10.0651	0.493052	10.0651	0.493052
				6		3	12.4682	0.926488	0.534908	10.1666	14.7697	11.5645	13.4159			3 day	11.9199	0.461791	11.8443	0.640712
				7		3	13.4501	0.654225	0.377717	11.825	15.0753	13.0055	14.2014			6 day	11.4732	0.550073	11.0589	0.24085
				8		3	13.6769	0.730232	0.4216	11.8629	15.4909	12.9792	14.4358			9 day	12.4682	0.926488	13.4501	0.654225
				9		3	14.3947	0.269058	0.15534	13.7264	15.0631	14.0873	14.5874			12 day	13.6769	0.730232	14.3947	0.269058
				Total		26	12.2916	1.42644	0.279749	11.7154	12.8677	9.51964	14.5874
				Model	Fixed Effects			0.59093	0.115891	12.047	12.5361
					Random Effects				0.467677	11.2131	13.37			1.82601
			Fructose	1		3	9.45423	0.67168	0.387795	7.78568	11.1228	8.68948	9.94852
				2		3	11.8577	0.654565	0.377913	10.2317	13.4837	11.1246	12.3834			Fructose	Control		Girdling
				3		3	12.3997	0.604959	0.349273	10.8969	13.9025	11.7362	12.9208				Mean	Std. Deviation	Mean	Std. Deviation
				4		3	11.5023	0.759771	0.438654	9.61493	13.3897	10.8378	12.3306
				5		3	12.4781	0.304855	0.176008	11.7208	13.2354	12.1826	12.7915			0 day	9.45423	0.67168	9.45423	0.67168
				6		3	14.0623	0.740693	0.427639	12.2223	15.9023	13.6266	14.9176			3 day	11.8577	0.654565	12.3997	0.604959
				7		2	16.2712	0.248902	0.176	14.0349	18.5075	16.0952	16.4472			6 day	11.5023	0.759771	12.4781	0.304855
				8		3	15.2225	0.376171	0.217182	14.2881	16.157	14.7942	15.4991			9 day	14.0623	0.740693	16.2712	0.248902
				9		3	16.2778	0.459142	0.265086	15.1372	17.4184	15.9236	16.7965			12 day	15.2225	0.376171	16.2778	0.459142
				Total		26	13.1656	2.2546	0.442163	12.255	14.0763	8.68948	16.7965
				Model	Fixed Effects			0.578811	0.113514	12.9261	13.4051
					Random Effects				0.768889	11.3926	14.9387			5.14386
			Soluble sugar	1		3	20.4543	1.21349	0.700609	17.4398	23.4688	19.0919	21.4192
				2		3	25.0703	1.14281	0.6598	22.2314	27.9092	23.7671	25.9014
				3		3	25.0911	0.462381	0.266956	23.9425	26.2397	24.7986	25.6242			Soluble sugar	Control		Girdling
				4		3	23.8986	1.61727	0.933733	19.8811	27.9161	22.035	24.9348				Mean	Std. Deviation	Mean	Std. Deviation
				5		3	24.4545	0.556411	0.321244	23.0723	25.8367	24.0557	25.0902
				6		3	27.8662	1.68056	0.970272	23.6914	32.0409	26.5135	29.7475			0 day	20.4543	1.21349	20.4543	1.21349
				7		3	31.1036	1.49374	0.862413	27.393	34.8143	29.6082	32.5957			3 day	25.0703	1.14281	25.0911	0.462381
				8		3	30.2544	1.15289	0.665621	27.3904	33.1183	29.0556	31.3551			6 day	23.8986	1.61727	24.4545	0.556411
				9		3	31.8893	0.663125	0.382855	30.242	33.5366	31.3561	32.6318			9 day	27.8662	1.68056	31.1036	1.49374
				Total		27	26.6758	3.81213	0.733645	25.1678	28.1838	19.0919	32.6318			12 day	30.2544	1.15289	31.8893	0.663125
				Model	Fixed Effects			1.18986	0.228989	26.1947	27.1569
					Random Effects				1.27722	23.7305	29.6211			14.2096
	Sucrose								Glucrose
	Duncana								Duncana,b
	处理	N	Subset for alpha = 0.05						处理	N	Subset for alpha = 0.05
			1	2	3	4					1	2	3	4	5
	3	3	0.847173						1	3	10.0651
	5	3	0.917547						5	3	11.0589	11.0589
	1	3	0.935						4	2		11.4732	11.4732
	9	3		1.21679					3	3		11.8443	11.8443
	2	3		1.29272					2	3		11.9199	11.9199
	7	3		1.33567					6	3			12.4682	12.4682
	8	3		1.35493	1.35493				7	3				13.4501	13.4501
	4	3			1.49092				8	3					13.6769
	6	3				1.88428			9	3					14.3947
	Sig.		0.232392	0.0741584	0.0585086	1			Sig.		0.0611821	0.127683	0.0810951	0.064011	0.0875761
	Means for groups in homogeneous subsets are displayed.								Means for groups in homogeneous subsets are displayed.
	a. Uses Harmonic Mean Sample Size = 3.000.								a. Uses Harmonic Mean Sample Size = 2.842.
									b. The group sizes are unequal. The harmonic mean of the group sizes is used. Type I error levels are not guaranteed.
	Fructose								Soluble sugar
	Duncana,b								Duncana
	处理	N	Subset for alpha = 0.05						处理	N	Subset for alpha = 0.05
			1	2	3	4					1	2	3	4
	1	3	9.45423						1	3	20.4543
	4	3		11.5023					4	3		23.8986
	2	3		11.8577					5	3		24.4545
	3	3		12.3997					2	3		25.0703
	5	3		12.4781					3	3		25.0911
	6	3			14.0623				6	3			27.8662
	8	3				15.2225			8	3				30.2544
	7	2				16.2712			7	3				31.1036
	9	3				16.2778			9	3				31.8893
	Sig.		1	0.0807241	1	0.0538633			Sig.		1	0.27453	1	0.127476
	Means for groups in homogeneous subsets are displayed.								Means for groups in homogeneous subsets are displayed.
	a. Uses Harmonic Mean Sample Size = 2.842.								a. Uses Harmonic Mean Sample Size = 3.000.
	b. The group sizes are unequal. The harmonic mean of the group sizes is used. Type I error levels are not guaranteed.

## Sheet: Starch and NSC
Starch
	Sample weight（g）	Total volume of extract（ml）	Determination volume（ml）	Reaction volume	Absorbance value (OD620nm)	Sucrose content from the standard curve (ug)	Starch concentration (mg/g FW)
0 day-1	0.5758	50	0.3	6	0.407	9.637	16.7367
0 day-2	0.5182	50	0.3	6	0.318	7.55269	14.5749
0 day-3	0.5703	50	0.3	6	0.376	8.91101	15.6251
0 day-4	0.6347	50	0.3	6	0.426	10.082	15.8846
3day ck-1	0.4752	50	0.3	6	0.331	7.85714	16.5344
3day ck-2	0.4783	50	0.3	6	0.347	8.23185	17.2106
3day ck-3	0.4822	50	0.3	6	0.339	8.0445	16.6829
3day ck-4	0.4797	50	0.3	6	0.321	7.62295	15.8911
3day T-1	0.4687	50	0.3	6	0.35	8.30211	17.7131
3day T-2	0.5424	50	0.3	6	0.43	10.1756	18.7604
3day T-3	0.5287	50	0.3	6	0.423	10.0117	18.9365
3day T-4	0.5084	50	0.3	6	0.373	8.84075	17.3894
6day ck-1	0.5806	50	0.3	6	0.366	8.67681	14.9446
6day ck-2	0.5644	50	0.3	6	0.379	8.98126	15.9129
6day ck-3	0.6047	50	0.3	6	0.415	9.82436	16.2467
6day ck-4	0.5755	50	0.3	6	0.387	9.16862	15.9316
6dayT-1	0.556	50	0.3	6	0.431	10.1991	18.3436
6dayT-2	0.577	50	0.3	6	0.44	10.4098	18.0413
6dayT-3	0.6974	50	0.3	6	0.495	11.6979	16.7736
6dayT-4	0.617	50	0.3	6	0.455	10.7611	17.441
9dayck-1	0.5823	50	0.3	6	0.355	8.4192	14.4585
9dayck-2	0.6682	50	0.3	6	0.408	9.66042	14.4574
9dayck-3	0.6093	50	0.3	6	0.399	9.44965	15.509
9dayck-4	0.5872	50	0.3	6	0.361	8.55972	14.5772
9dayT-1	0.5303	50	0.3	6	0.424	10.0351	18.9235
9dayT-2	0.6226	50	0.3	6	0.502	11.8618	19.0521
9dayT-3	0.7732	50	0.3	6	0.577	13.6183	17.6129
9dayT-4	0.6915	50	0.3	6	0.562	13.267	19.1858
12dayck-1	0.6379	50	0.3	6	0.406	9.61358	15.0707
12dayck-2	0.5663	50	0.3	6	0.385	9.12178	16.1077
12dayck-3	0.597	50	0.3	6	0.406	9.61358	16.1032
12dayck-4	0.6767	50	0.3	6	0.437	10.3396	15.2794
12dayT-1	0.6826	50	0.3	6	0.444	10.5035	15.3875
12dayT-2	0.6248	50	0.3	6	0.402	9.51991	15.2367
12dayT-3	0.5122	50	0.3	6	0.374	8.86417	17.3061
non-structural carbohydrates
	Sample weight（g）	Total volume of extract（ml）	Determination volume（ml）	Reaction volume	Absorbance value (OD620nm)	Sucrose content from the standard curve (ug)	TSS (mg/g FW)	non-structural carbohydrates concentration (mg/g)
0 day-1	0.5758	50	0.5	6	0.763	17.9742	18.7297	35.4664
0 day-2	0.5182	50	0.5	6	0.696	16.4052	18.9948	33.5696
0 day-3	0.5703	50	0.5	6	0.746	17.5761	18.4914	34.1166
0 day-4	0.6347	50	0.5	6	0.868	20.4333	19.3161	35.2008
3day ck-1	0.4752	50	0.5	6	0.725	17.0843	21.5711	38.1055
3day ck-2	0.4783	50	0.5	6	0.701	16.5222	20.7262	37.9369
3day ck-3	0.4822	50	0.5	6	0.682	16.0773	20.0049	36.6878
3day ck-4	0.4797	50	0.5	6	0.666	15.7026	19.6405	35.5316
3day T-1	0.4687	50	0.5	6	0.742	17.4824	22.3799	40.093
3day T-2	0.5424	50	0.5	6	0.809	19.0515	21.0747	39.8351
3day T-3	0.5287	50	0.5	6	0.802	18.8876	21.4348	40.3712
3day T-4	0.5084	50	0.5	6	0.8	18.8407	22.2353	39.6247
6day ck-1	0.5806	50	0.5	6	0.855	20.1288	20.8014	35.7459
6day ck-2	0.5644	50	0.5	6	0.879	20.6909	21.996	37.9089
6day ck-3	0.6047	50	0.5	6	0.88	20.7143	20.5533	36.7999
6day ck-4	0.5755	50	0.5	6	0.866	20.3864	21.2543	37.1859
6dayT-1	0.556	50	0.5	6	0.916	21.5574	23.2634	41.607
6dayT-2	0.577	50	0.5	6	0.988	23.2436	24.1701	42.2114
6dayT-3	0.6974	50	0.5	6	1.143	26.8735	23.1203	39.8939
6dayT-4	0.617	50	0.5	6	0.979	23.0328	22.3982	39.8392
9dayck-1	0.5823	50	0.5	6	0.869	20.4567	21.0785	35.537
9dayck-2	0.6682	50	0.5	6	1.014	23.8525	21.418	35.8753
9dayck-3	0.6093	50	0.5	6	0.941	22.1429	21.8049	37.3139
9dayck-4	0.5872	50	0.5	6	0.936	22.0258	22.5059	37.0831
9dayT-1	0.5303	50	0.5	6	0.927	21.815	24.6822	43.6057
9dayT-2	0.6226	50	0.5	6	1.082	25.445	24.5213	43.5734
9dayT-3	0.7732	50	0.5	6	1.313	30.8548	23.9432	41.5561
9dayT-4	0.6915	50	0.5	6	1.156	27.178	23.5818	42.7676
12dayck-1	0.6379	50	0.5	6	1.124	26.4286	24.8584	39.929
12dayck-2	0.5663	50	0.5	6	1.079	25.3747	26.8847	42.9924
12dayck-3	0.597	50	0.5	6	1.139	26.7799	26.9144	43.0176
12dayck-4	0.6767	50	0.5	6	1.11	26.1007	23.1423	38.4218
12dayT-1	0.6826	50	0.5	6	1.197	28.1382	24.7332	40.1207
12dayT-2	0.6248	50	0.5	6	1.146	26.9438	25.8743	41.111
12dayT-3	0.5122	50	0.5	6	0.954	22.4473	26.2952	43.6012
	0.6672	50	0.5	6	1.193	28.0445	25.2199
			Descriptives
1	0 day					N	Mean	Std. Deviation	Std. Error	95% Confidence Interval for Mean		Minimum	Maximum	Between- Component Variance
2	3 day control									Lower Bound	Upper Bound
3	3 day girdling		淀粉	1		4	15.7053	0.890748	0.445374	14.288	17.1227	14.5749	16.7367
4	6 day control			2		4	16.5798	0.543136	0.271568	15.7155	17.444	15.8911	17.2106
5	6 day girdling			3		4	18.1998	0.763914	0.381957	16.9843	19.4154	17.3894	18.9365
6	9 day control			4		3	16.0304	0.187527	0.108269	15.5645	16.4962	15.9129	16.2467
7	9 day girdling			5		4	17.6499	0.694272	0.347136	16.5452	18.7546	16.7736	18.3436
8	12 day control			6		4	14.7505	0.508778	0.254389	13.941	15.5601	14.4574	15.509
9	12 day girdling			7		4	18.6936	0.728379	0.36419	17.5345	19.8526	17.6129	19.1858
				8		4	15.6402	0.543873	0.271936	14.7748	16.5057	15.0707	16.1077
				9		3	15.9768	1.15367	0.666074	13.1109	18.8427	15.2367	17.3061
				Total		34	16.6146	1.42839	0.244967	16.1163	17.113	14.4574	19.1858
				Model	Fixed Effects			0.705687	0.121024	16.3654	16.8639
					Random Effects				0.452017	15.5723	17.657			1.68662
			NSC	1		4	34.5883	0.895611	0.447806	33.1632	36.0135	33.5696	35.4664
				2		4	37.0654	1.20228	0.601139	35.1523	38.9785	35.5316	38.1055
				3		4	39.981	0.323026	0.161513	39.467	40.495	39.6247	40.3712
				4		3	37.2982	0.562953	0.325021	35.8998	38.6967	36.7999	37.9089
				5		4	40.8879	1.20506	0.602528	38.9704	42.8054	39.8392	42.2114
				6		4	36.4523	0.877659	0.438829	35.0558	37.8489	35.537	37.3139
				7		4	42.8757	0.961403	0.480702	41.3459	44.4055	41.5561	43.6057
				8		4	41.0902	2.29508	1.14754	37.4382	44.7422	38.4218	43.0176
				9		3	41.611	1.7933	1.03536	37.1562	46.0658	40.1207	43.6012
				Total		34	39.0733	2.92725	0.50202	38.0519	40.0946	33.5696	43.6057
				Model	Fixed Effects			1.25481	0.215199	38.6301	39.5165
					Random Effects				0.95208	36.8778	41.2688			7.64868
			淀粉							NSC
			Duncana,b							Duncana,b
			处理	N	Subset for alpha = 0.05					处理	N	Subset for alpha = 0.05
					1	2	3					1	2	3	4
			6	4	14.7505					1	4	34.5883
			8	4	15.6402	15.6402				6	4	36.4523	36.4523
			1	4	15.7053	15.7053				2	4		37.0654
			9	3		15.9768				4	3		37.2982
			4	3		16.0304				3	4			39.981
			2	4		16.5798				5	4			40.8879	40.8879
			5	4			17.6499			8	4			41.0902	41.0902
			3	4			18.1998			9	3			41.611	41.611
			7	4			18.6936			7	4				42.8757
			Sig.		0.0919698	0.115041	0.0665276			Sig.		0.0534473	0.394227	0.116171	0.0571152
			Means for groups in homogeneous subsets are displayed.							Means for groups in homogeneous subsets are displayed.
			a. Uses Harmonic Mean Sample Size = 3.724.							a. Uses Harmonic Mean Sample Size = 3.724.
			b. The group sizes are unequal. The harmonic mean of the group sizes is used. Type I error levels are not guaranteed.							b. The group sizes are unequal. The harmonic mean of the group sizes is used. Type I error levels are not guaranteed.
			Starch	Control		Girdling				NSC	Control		Girdling
				Mean	Std. Deviation	Mean	Std. Deviation				Mean	Std. Deviation	Mean	Std. Deviation
			0 day	15.7053	0.890748	15.7053	0.890748			0 day	34.5883	0.895611	34.5883	0.895611
			3 day	16.5798	0.543136	18.1998	0.763914			3 day	37.0654	1.20228	39.981	0.323026
			6 day	16.0304	0.187527	17.6499	0.694272			6 day	37.2982	0.562953	40.8879	1.20506
			9 day	14.7505	0.508778	18.6936	0.728379			9 day	36.4523	0.877659	42.8757	0.961403
			12 day	15.6402	0.543873	15.9768	1.15367			12 day	41.0902	2.29508	41.611	1.7933

## Sheet: Sucrose in phloem sap
	Sucrose
	ug/ml	mg/g
Control-1-1	12.07	0.4828
Control-1-2	16.72	0.6688
Control-1-3	17.33	0.6932
average		0.681
Control-2-1	15.04	0.6016
Control-2-2	15.82	0.6328
Control-2-3	13.96	0.5584
average		0.5976
Control-3-1	16.68	0.6672
Control-3-2	17.28	0.6912
Control-3-3	17.41	0.6964
average		0.684933			0.654511
Girdling-1-1	18.15	0.726
Girdling-1-2	19.58	0.7832
Girdling-1-3	18.96	0.7584
average		0.755867
Girdling-2-1	20.17	0.8068
Girdling-2-2	21.09	0.8436
Girdling-2-3	19.02	0.7608
average		0.803733
Girdling-3-1	18.67	0.7468
Girdling-3-2	14.78	0.5912
Girdling-3-3	18.74	0.7496
average		0.7482			0.769267
	Group Statistics								Sucrose in phloem sap	Control		Girdling
	处理		N	Mean	Std. Deviation	Std. Error Mean				Mean	Std. Deviation	Mean	Std. Deviation
	Sucrose in phloem sap	1	3	0.654511	0.0493257	0.0284782
		2	3	0.769733	0.0296111	0.017096			Sucrose in phloem sap	0.654511	0.0493257	0.769733	0.0296111
	Independent Samples Test
			Levene's Test for Equality of Variances		t-test for Equality of Means
			F	Sig.	t	df	Sig. (2-tailed)	Mean Difference	Std. Error Difference	95% Confidence Interval of the Difference
										Lower	Upper
	Sucrose in phloem sap	Equal variances assumed	1.84218	0.246227	-3.46891	4	0.025609	-0.115222	0.0332157	-0.207444	-0.0230007
		Equal variances not assumed			-3.46891	3.27583	0.0351879	-0.115222	0.0332157	-0.216068	-0.0143763

## Sheet: Sheet1
Quantify Compound Summary Report
Printed Sun Sep 09 20:59:33 2018
Compound 1: Sucrose
	#	Name	Type	RT	Area	IS Area	Response	Primary Flags	ug/ml	Max. Cnc Flag	Rpt Lim Flag	Below Rpt Lim
1	1	Saccharide_Mix_20180903_08_001	Standard			173505			0	30
2	2	Saccharide_Mix_20180903_07_001	Standard	7.74	513.797	164488	1.562	bb	0.012	NO	NO
3	3	Saccharide_Mix_20180903_06_001	Standard	7.76	655.974	194108	1.69	bb	0.013	NO	NO
4	4	Saccharide_Mix_20180903_05_001	Standard	7.73	19888.8	204270	48.683	bb	0.69	NO	NO
5	5	Saccharide_Mix_20180903_04_001	Standard	7.74	32141.4	194503	82.625	bb	1.179	NO	NO
6	6	Saccharide_Mix_20180903_03_001	Standard	7.74	157859	187586	420.763	bb	6.048	NO	NO
7	7	Saccharide_Mix_20180903_02_001	Standard	7.73	1.28615e+06	189679	3390.35	bb	48.806	NO	NO
8	8	Saccharide_Mix_20180903_01_001	Standard	7.74	2.15641e+06	162170	6648.6	bb	95.721	NO	NO
9	9	Saccharide_Mix_20180903_08_002	Standard			179838			0	30
10	10	Saccharide_Mix_20180903_07_002	Standard	8.01	78.092	178076	0.219	bbI	0	NO	NO
11	11	Saccharide_Mix_20180903_06_002	Standard	7.72	740.174	178267	2.076	bb	0.019	NO	NO
12	12	Saccharide_Mix_20180903_05_002	Standard	7.75	12515.1	172947	36.182	bb	0.51	NO	NO
13	13	Saccharide_Mix_20180903_04_002	Standard	7.74	32626.8	159393	102.347	bb	1.463	NO	NO
14	14	Saccharide_Mix_20180903_03_002	Standard	7.74	189088	182577	517.832	bb	7.445	NO	NO
15	15	Saccharide_Mix_20180903_02_002	Standard	7.74	1.34934e+06	174098	3875.23	bb	55.788	NO	NO
16	16	Saccharide_Mix_20180903_01_002	Standard	7.74	2.29271e+06	163898	6994.31	bb	100.699	NO	NO
17	17	Saccharide_Mix_20180903_08_003	Standard	7.72	225.435	175618	0.642	bbI	0	NO	NO
18	18	Saccharide_Mix_20180903_07_003	Standard			172310			0	30
19	19	Saccharide_Mix_20180903_06_003	Standard			166006			0	30
20	20	Saccharide_Mix_20180903_05_003	Standard	7.74	17146.9	171857	49.887	bb	0.707	NO	NO
21	21	Saccharide_Mix_20180903_04_003	Standard	7.74	32024.1	175985	90.986	bb	1.299	NO	NO
22	22	Saccharide_Mix_20180903_03_003	Standard	7.75	155607	173734	447.83	bb	6.437	NO	NO
23	23	Saccharide_Mix_20180903_02_003	Standard	7.74	1.18003e+06	175222	3367.24	bb	48.473	NO	NO
24	24	Saccharide_Mix_20180903_01_003	Standard	7.76	2.04201e+06	155992	6545.23	bb	94.232	NO	NO
25	25	blank_Mix_20180903_012	Blank	7.99	39535.7	212908	92.847	bb	1.326	NO	NO
26	26	fruit_1,5_CK_20180906_001	Analyte	7.99	5161.9	153114	16.856	MM	0.232	NO	NO
27	27	fruit_1,5_CK_20180906_002	Analyte	7.96	15284	187003	40.865	bb	0.577	NO	NO
28	28	fruit_1,5_CK_20180906_003	Analyte	7.93	15915.6	146748	54.228	bb	0.77	NO	NO
29	29	fruit_1,10_CK_20180906_001	Analyte	7.93	14243.9	152705	46.639	bb	0.661	NO	NO
30	30	fruit_1,10_CK_20180906_002	Analyte	7.91	10773	146362	36.802	bb	0.519	NO	NO
31	31	fruit_1,10_CK_20180906_003	Analyte	7.94	10864.3	150346	36.131	bb	0.509	NO	NO
32	32	fruit_1,10_T1_20180906_001	Analyte	7.93	10565.1	149674	35.294	bb	0.497	NO	NO
33	33	fruit_1,10_T1_20180906_002	Analyte	7.92	11090	149425	37.109	bb	0.523	NO	NO
34	34	fruit_1,10_T1_20180906_003	Analyte	7.87	11006.6	152431	36.104	bb	0.509	NO	NO
35	35	fruit_1,10_T2_20180906_001	Analyte	7.92	10255.8	152915	33.534	MM	0.472	NO	NO
36	36	fruit_1,10_T2_20180906_002	Analyte	7.95	12492.6	141066	44.279	bb	0.627	NO	NO
37	37	fruit_1,10_T2_20180906_003	Analyte	7.97	11393	145773	39.078	bb	0.552	NO	NO
38	38	fruit_1,15_CK_20180906_001	Analyte	7.86	10878.2	147434	36.892	bb	0.52	NO	NO
39	39	fruit_1,15_CK_20180906_002	Analyte	7.94	9184.66	147945	31.041	bb	0.436	NO	NO
40	40	fruit_1,15_CK_20180906_003	Analyte	7.9	7972.61	142330	28.007	bb	0.392	NO	NO
41	41	fruit_1,15_T1_20180906_001	Analyte	7.93	8659.11	147094	29.434	bb	0.413	NO	NO
42	42	fruit_1,15_T1_20180906_002	Analyte	7.93	8761.81	143881	30.448	bb	0.427	NO	NO
43	43	fruit_1,15_T1_20180906_003	Analyte	7.92	8464.36	145467	29.094	bb	0.408	NO	NO
44	44	fruit_1,15_T2_20180906_001	Analyte	7.94	7955.4	148954	26.704	bb	0.374	NO	NO
45	45	blank_Mix_20180903_013	Blank	8	44842.8	218526	102.603	bb	1.466	NO	NO
46	46	fruit_1,15_T2_20180906_002	Analyte			142487			0	30
47	47	fruit_1,15_T2_20180906_003	Analyte	7.99	7584.29	140480	26.994	db	0.378	NO	NO
48	48	fruit_1,20_CK_20180906_001	Analyte	7.92	6962.31	136018	25.593	bb	0.358	NO	NO
49	49	fruit_1,20_CK_20180906_002	Analyte	7.91	6198.18	136399	22.721	bb	0.316	NO	NO
50	50	fruit_1,20_CK_20180906_003	Analyte	7.97	6693.29	142359	23.509	bb	0.328	NO	NO
51	51	fruit_1,20_T1_20180906_001	Analyte	7.92	5907.21	136416	21.651	bb	0.301	NO	NO
52	52	fruit_1,20_T1_20180906_002	Analyte	7.97	6902.12	138668	24.887	bb	0.347	NO	NO
53	53	fruit_1,20_T1_20180906_003	Analyte	7.96	6587.51	140258	23.484	bb	0.327	NO	NO
54	54	fruit_1,20_T2_20180906_001	Analyte	7.91	6791.05	138511	24.514	bb	0.342	NO	NO
55	55	fruit_1,20_T2_20180906_002	Analyte	7.9	6455.13	138502	23.303	bb	0.325	NO	NO
56	56	fruit_1,20_T2_20180906_003	Analyte	7.96	7049.61	136716	25.782	bb	0.36	NO	NO
57	57	fruit_2,5_CK_20180906_001	Analyte	7.92	6037.35	134951	22.369	bb	0.311	NO	NO
58	58	fruit_2,5_CK_20180906_002	Analyte	7.89	3302.11	136298	12.114	bb	0.163	NO	NO
59	59	fruit_2,5_CK_20180906_003	Analyte	7.89	3509.9	132839	13.211	bb	0.179	NO	NO
60	60	fruit_2,5_T1_20180906_001	Analyte	7.89	3254.57	135059	12.049	bb	0.163	NO	NO
61	61	fruit_2,5_T1_20180906_002	Analyte	7.88	3157.53	125475	12.582	bb	0.17	NO	NO
62	62	blank_Mix_20180903_014	Blank	7.98	45887.1	210966	108.755	bb	1.555	NO	NO
63	63	fruit_2,5_T1_20180906_003	Analyte	8.79	25.805	133908	0.096	bbI	0	NO	NO
64	64	fruit_2,5_T2_20180906_001	Analyte	7.87	3967.97	131375	15.102	bb	0.207	NO	NO
65	65	fruit_2,5_T2_20180906_002	Analyte	7.88	3404.61	134962	12.613	bb	0.171	NO	NO
66	66	fruit_2,5_T2_20180906_003	Analyte	7.85	3560.03	134117	13.272	bb	0.18	NO	NO
67	67	fruit_0_CK_20180906_001	Analyte	7.99	420680	137159	1533.55	bb	22.07	NO	NO
68	68	fruit_0_CK_20180906_002	Analyte	7.99	458856	133203	1722.4	bb	24.789	NO	NO
69	69	fruit_0_CK_20180906_003	Analyte	7.99	432832	133869	1616.62	bb	23.266	NO	NO
70	70	fruit_3_CK_20180906_001	Analyte	7.99	541616	127910	2117.17	bb	30.474	NO	NO
71	71	fruit_3_CK_20180906_002	Analyte	8	694906	133430	2604.01	bb	37.484	NO	NO
72	72	fruit_3_CK_20180906_003	Analyte	8.01	518051	128580	2014.51	bb	28.996	NO	NO
73	73	fruit_3_T_20180906_001	Analyte	7.99	422381	134024	1575.77	bb	22.678	NO	NO
74	74	fruit_3_T_20180906_002	Analyte	8.01	399890	133664	1495.88	bb	21.528	NO	NO
75	75	fruit_3_T_20180906_003	Analyte	8	353421	131540	1343.4	bb	19.332	NO	NO
76	76	fruit_6_CK_20180906_001	Analyte	7.99	710888	134168	2649.24	bb	38.135	NO	NO
77	77	fruit_6_CK_20180906_002	Analyte	8.01	659906	133082	2479.32	bb	35.688	NO	NO
78	78	fruit_6_CK_20180906_003	Analyte	8.01	655850	124232	2639.62	bb	37.996	NO	NO
79	79	fruit_6_T_20180906_001	Analyte	7.99	421481	132462	1590.94	bb	22.897	NO	NO
80	80	fruit_6_T_20180906_002	Analyte	8.01	424975	126797	1675.81	bb	24.119	NO	NO
81	81	fruit_6_T_20180906_003	Analyte	8	385888	127373	1514.79	bb	21.8	NO	NO
82	82	fruit_9_CK_20180906_001	Analyte	7.99	588329	119783	2455.82	bb	35.35	NO	NO
83	83	fruit_9_CK_20180906_002	Analyte	8.01	577011	127183	2268.43	bb	32.652	NO	NO
84	84	fruit_9_CK_20180906_003	Analyte	8.01	593084	132669	2235.2	bb	32.173	NO	NO
85	85	fruit_9_T_20180906_001	Analyte	8	828030	122440	3381.37	bb	48.677	NO	NO
86	86	blank_Mix_20180903_015	Blank	7.99	58330	214425	136.015	bb	1.948	NO	NO
87	87	fruit_9_T_20180906_002	Analyte	8.01	830692	130150	3191.28	bb	45.94	NO	NO
88	88	fruit_9_T_20180906_003	Analyte	8.01	803971	123902	3244.38	bb	46.704	NO	NO
89	89	fruit_12_CK_20180906_001	Analyte	8.01	580941	117764	2466.55	bb	35.504	NO	NO
90	90	fruit_12_CK_20180906_002	Analyte	8	594255	125562	2366.38	bb	34.062	NO	NO
91	91	fruit_12_CK_20180906_003	Analyte	8.01	567331	127382	2226.89	bb	32.054	NO	NO
92	92	fruit_12_T_20180906_001	Analyte	8.01	545694	125880	2167.51	bb	31.199	NO	NO
93	93	fruit_12_T_20180906_002	Analyte	8.01	517145	128833	2007.04	bb	28.888	NO	NO
94	94	fruit_12_T_20180906_003	Analyte	8	545806	126016	2165.63	bb	31.172	NO	NO
95	95	leaf_1,5_CK_20180906_001	Analyte	7.98	11133.9	35856.9	155.255	dd	2.225	NO	NO
96	96	leaf_1,5_CK_20180906_002	Analyte	8.01	116791	37307.3	1565.25	bd	22.527	NO	NO
97	97	leaf_1,5_CK_20180906_003	Analyte	8.01	134610	38342.2	1755.38	dd	25.264	NO	NO
98	98	leaf_1,10_CK_20180906_001	Analyte	8.02	135279	35601.3	1899.92	dd	27.346	NO	NO
99	99	leaf_1,10_CK_20180906_002	Analyte	8.02	136700	34098.7	2004.48	dd	28.851	NO	NO
100	100	leaf_1,10_CK_20180906_003	Analyte	8.02	121557	33680.3	1804.57	dd	25.973	NO	NO
101	101	leaf_1,10_T1_20180906_001	Analyte	7.99	126274	34926.9	1807.7	dd	26.018	NO	NO
102	102	leaf_1,10_T1_20180906_002	Analyte	8.01	120054	35147.5	1707.86	MM	24.58	NO	NO
103	103	leaf_1,10_T1_20180906_003	Analyte	7.99	128207	36258.8	1767.95	dd	25.445	NO	NO
104	104	leaf_1,10_T2_20180906_001	Analyte	8.03	109006	36627.2	1488.05	db	21.415	NO	NO
105	105	leaf_1,10_T2_20180906_002	Analyte	7.99	140153	42569.8	1646.16	dd	23.692	NO	NO
106	106	leaf_1,10_T2_20180906_003	Analyte	8.03	106637	37560.7	1419.53	db	20.429	NO	NO
107	107	leaf_1,15_CK_20180906_001	Analyte	8.01	134729	36576.4	1841.75	dd	26.508	NO	NO
108	108	leaf_1,15_CK_20180906_002	Analyte	8.04	104107	38913.4	1337.68	dd	19.25	NO	NO
109	109	leaf_1,15_CK_20180906_003	Analyte	8.02	68243.1	38801.1	879.396	dd	12.651	NO	NO
110	110	leaf_1,15_T1_20180906_001	Analyte	8.04	44128.2	38598	571.638	bb	8.22	NO	NO
111	111	blank_Mix_20180903_016	Blank	8.02	93665.9	228127	205.294	dd	2.945	NO	NO
112	112	leaf_1,15_T1_20180906_002	Analyte	8.03	8330.76	30445.3	136.815	MM	1.959	NO	NO
113	113	leaf_1,15_T1_20180906_003	Analyte	8.08	44053.7	32529.8	677.129	db	9.739	NO	NO
114	114	leaf_1,15_T2_20180906_001	Analyte	8.05	34280.8	32764.8	523.136	bb	7.522	NO	NO
115	115	leaf_1,15_T2_20180906_002	Analyte	8.02	37840.1	37298.9	507.255	bb	7.293	NO	NO
116	116	leaf_1,15_T2_20180906_003	Analyte	8.02	46053.3	34152.9	674.223	MM	9.697	NO	NO
117	117	leaf_1,20_CK_20180906_001	Analyte	8.01	45006.3	37619.7	598.175	db	8.602	NO	NO
118	118	leaf_1,20_CK_20180906_002	Analyte	8.04	41348.3	34066.8	606.871	db	8.727	NO	NO
119	119	leaf_1,20_CK_20180906_003	Analyte	8.02	40584.5	32665.4	621.214	db	8.934	NO	NO
120	120	leaf_1,20_T1_20180906_001	Analyte	8.02	54557.5	34889.7	781.857	dd	11.247	NO	NO
121	121	leaf_1,20_T1_20180906_002	Analyte	8.02	47102.2	35156.2	669.897	db	9.635	NO	NO
122	122	leaf_1,20_T1_20180906_003	Analyte	8.04	48933.9	36416.5	671.864	db	9.663	NO	NO
123	123	leaf_1,20_T2_20180906_001	Analyte	8.03	48072.4	34156	703.717	db	10.122	NO	NO
124	124	leaf_1,20_T2_20180906_002	Analyte	8.02	35047.1	40651.9	431.063	db	6.196	NO	NO
125	125	leaf_1,20_T2_20180906_003	Analyte	8.03	41273.8	37414.5	551.575	db	7.931	NO	NO
126	126	leaf_2,5_CK_20180906_001	Analyte	8.03	58675.9	29946.3	979.687	dd	14.095	NO	NO
127	127	leaf_2,5_CK_20180906_002	Analyte	8.04	80522.3	29080.7	1384.46	dd	19.924	NO	NO
128	128	blank_Mix_20180903_017	Blank	8.03	100072	260211	192.29	dd	2.758	NO	NO
129	129	leaf_2,5_CK_20180906_003	Analyte			31090.6			0	30
130	130	leaf_2,5_T1_20180906_001	Analyte	8.02	76388	31650.6	1206.74	bd	17.365	NO	NO
131	131	leaf_2,5_T1_20180906_002	Analyte	8.03	71234.1	33490.3	1063.51	dd	15.302	NO	NO
132	132	leaf_2,5_T1_20180906_003	Analyte	7.98	80069.9	31822.1	1258.09	dd	18.104	NO	NO
133	133	leaf_2,5_T2_20180906_001	Analyte	8.02	69091.8	26211	1317.99	db	18.967	NO	NO
134	134	leaf_2,5_T2_20180906_002	Analyte	8.02	56008.4	29019.9	965	db	13.884	NO	NO
135	135	leaf_2,5_T2_20180906_003	Analyte	8.01	53053.6	31099.2	852.974	db	12.271	NO	NO
136	136	leaf_0_CK_20180906_001	Analyte	8.03	394037	33049.6	5961.31	db	85.825	NO	NO
137	137	leaf_0_CK_20180906_002	Analyte	8.03	149431	35613.4	2097.96	MM	30.197	NO	NO
138	138	leaf_0_CK_20180906_003	Analyte	8.03	480553	33264.2	7223.27	db	103.995	NO	NO
139	139	leaf_3_CK_20180906_001	Analyte	8.02	429104	29766.8	7207.75	db	103.772	NO	NO
140	140	leaf_3_CK_20180906_002	Analyte	8.01	364377	25686.4	7092.8	bb	102.117	NO	NO
141	141	leaf_3_CK_20180906_003	Analyte	8.01	231132	25603.7	4513.64	MM	64.98	NO	NO
142	142	leaf_3_T_20180906_001	Analyte	8.01	364004	23206.6	7842.69	db	112.914	NO	NO
143	143	leaf_3_T_20180906_002	Analyte	8.01	498095	24200.2	10291.1	db	148.169	NO	NO
144	144	leaf_3_T_20180906_003	Analyte	8.01	213039	20222.2	5267.46	bb	75.834	NO	NO
145	145	leaf_6_CK_20180906_001	Analyte	8.01	321171	22055.9	7280.82	bb	104.824	NO	NO
146	146	leaf_6_CK_20180906_002	Analyte	8.01	417123	23559.8	8852.42	bb	127.453	NO	NO
147	147	leaf_6_CK_20180906_003	Analyte	8	439343	25982.3	8454.66	bb	121.726	NO	NO
148	148	leaf_6_T_20180906_001	Analyte	8.01	409176	29176.5	7012.07	bb	100.954	NO	NO
149	149	leaf_6_T_20180906_002	Analyte	7.99	262453	31871.7	4117.34	db	59.274	NO	NO
150	150	leaf_6_T_20180906_003	Analyte	8	296939	34306.7	4327.71	db	62.303	NO	NO
151	151	leaf_9_CK_20180906_001	Analyte	8	279705	31336.5	4462.93	db	64.25	NO	NO
152	152	leaf_9_CK_20180906_002	Analyte	7.99	348760	32503.7	5364.92	bb	77.237	NO	NO
153	153	blank_Mix_20180903_018	Blank	7.98	86612.4	240777	179.86	db	2.579	NO	NO
154	154	leaf_9_CK_20180906_003	Analyte	7.99	215008	47287.9	2273.4	MM	32.723	NO	NO
155	155	leaf_9_T_20180906_001	Analyte	8.01	1.05317e+06	50771.2	10371.7	bb	149.329	NO	NO
156	156	leaf_9_T_20180906_002	Analyte	8	598431	54262.7	5514.2	bb	79.387	NO	NO
157	157	leaf_9_T_20180906_003	Analyte	7.99	631859	58006.8	5446.42	bb	78.411	NO	NO
158	158	leaf_12_CK_20180906_001	Analyte	7.99	543200	58428.4	4648.42	bb	66.921	NO	NO
159	159	leaf_12_CK_20180906_002	Analyte	7.99	389220	62300.8	3123.72	bb	44.967	NO	NO
160	160	leaf_12_CK_20180906_003	Analyte	7.99	387067	63026.8	3070.65	bb	44.203	NO	NO
161	161	leaf_12_T_20180906_001	Analyte	7.99	504234	62253.4	4049.86	bb	58.302	NO	NO
162	162	leaf_12_T_20180906_002	Analyte	7.99	427580	59769.7	3576.9	bb	51.492	NO	NO
163	163	leaf_12_T_20180906_003	Analyte	7.96	329124	70179.8	2344.86	MM	33.752	NO	NO
164	164								0	30
165	165								0	30
166	166								0	30
Compound 2: Glucose
	#	Name	Type	RT	Area	IS Area	Response	Primary Flags	ug/ml	Max. Cnc Flag	Rpt Lim Flag	Below Rpt Lim
1	1	Saccharide_Mix_20180903_08_001	Standard	5.16	2140.29	173505	6.168	bb	5.399	NO	NO
2	2	Saccharide_Mix_20180903_07_001	Standard	5.14	4488.06	164488	13.643	bb	9.799	NO	NO
3	3	Saccharide_Mix_20180903_06_001	Standard	5.16	59806.5	194108	154.055	bb	92.452	NO	NO
4	4	Saccharide_Mix_20180903_05_001	Standard	5.15	159662	204270	390.81	bb	231.816	NO	NO
5	5	Saccharide_Mix_20180903_04_001	Standard	5.16	310812	194503	798.991	bb	472.088	NO	NO
6	6	Saccharide_Mix_20180903_03_001	Standard	5.14	461503	187586	1230.11	bb	725.863	NO	NO
7	7	Saccharide_Mix_20180903_02_001	Standard	5.16	624084	189679	1645.11	bb	970.15	NO	NO
8	8	Saccharide_Mix_20180903_01_001	Standard	5.16	1.0929e+06	162170	3369.61	bb	1985.26	NO	NO
9	9	Saccharide_Mix_20180903_08_002	Standard	5.12	2463.34	179838	6.849	bb	5.8	NO	NO
10	10	Saccharide_Mix_20180903_07_002	Standard	5.17	4510.51	178076	12.665	bb	9.224	NO	NO
11	11	Saccharide_Mix_20180903_06_002	Standard	5.18	61492	178267	172.471	bb	103.293	NO	NO
12	12	Saccharide_Mix_20180903_05_002	Standard	5.17	128152	172947	370.497	bb	219.859	NO	NO
13	13	Saccharide_Mix_20180903_04_002	Standard	5.18	253823	159393	796.215	bb	470.454	NO	NO
14	14	Saccharide_Mix_20180903_03_002	Standard	5.19	447875	182577	1226.54	bb	723.76	NO	NO
15	15	Saccharide_Mix_20180903_02_002	Standard	5.14	621076	174098	1783.7	bb	1051.73	NO	NO
16	16	Saccharide_Mix_20180903_01_002	Standard	5.14	1.13441e+06	163898	3460.72	bb	2038.89	NO	NO
17	17	Saccharide_Mix_20180903_08_003	Standard	5.16	2240.07	175618	6.378	bb	5.523	NO	NO
18	18	Saccharide_Mix_20180903_07_003	Standard	5.17	4649.32	172310	13.491	bb	9.71	NO	NO
19	19	Saccharide_Mix_20180903_06_003	Standard	5.1	55575.7	166006	167.391	bb	100.302	NO	NO
20	20	Saccharide_Mix_20180903_05_003	Standard	5.16	157735	171857	458.915	bb	271.905	NO	NO
21	21	Saccharide_Mix_20180903_04_003	Standard	5.15	310699	175985	882.744	bb	521.389	NO	NO
22	22	Saccharide_Mix_20180903_03_003	Standard	5.15	442411	173734	1273.24	bb	751.25	NO	NO
23	23	Saccharide_Mix_20180903_02_003	Standard	5.19	590244	175222	1684.28	bb	993.204	NO	NO
24	24	Saccharide_Mix_20180903_01_003	Standard	5.17	1.09929e+06	155992	3523.55	bb	2075.88	NO	NO
25	25	blank_Mix_20180903_012	Blank	5.21	350153	212908	822.31	bb	485.815	NO	NO
26	26	fruit_1,5_CK_20180906_001	Analyte	5.27	154527	153114	504.616	bb	298.807	NO	NO
27	27	fruit_1,5_CK_20180906_002	Analyte	5.26	172892	187003	462.27	bb	273.88	NO	NO
28	28	fruit_1,5_CK_20180906_003	Analyte	5.29	140181	146748	477.625	bb	282.919	NO	NO
29	29	fruit_1,10_CK_20180906_001	Analyte	5.21	156821	152705	513.478	bb	304.023	NO	NO
30	30	fruit_1,10_CK_20180906_002	Analyte	5.24	149893	146362	512.062	bb	303.19	NO	NO
31	31	fruit_1,10_CK_20180906_003	Analyte	5.28	162531	150346	540.522	bb	319.942	NO	NO
32	32	fruit_1,10_T1_20180906_001	Analyte	5.29	149658	149674	499.947	bb	296.059	NO	NO
33	33	fruit_1,10_T1_20180906_002	Analyte	5.26	155069	149425	518.886	bb	307.206	NO	NO
34	34	fruit_1,10_T1_20180906_003	Analyte	5.24	162511	152431	533.062	bb	315.551	NO	NO
35	35	fruit_1,10_T2_20180906_001	Analyte	5.27	145835	152915	476.851	bb	282.463	NO	NO
36	36	fruit_1,10_T2_20180906_002	Analyte	5.26	132534	141066	469.758	bb	278.288	NO	NO
37	37	fruit_1,10_T2_20180906_003	Analyte	5.29	134519	145773	461.401	bb	273.369	NO	NO
38	38	fruit_1,15_CK_20180906_001	Analyte	5.22	144047	147434	488.512	bb	289.328	NO	NO
39	39	fruit_1,15_CK_20180906_002	Analyte	5.26	119504	147945	403.882	bb	239.511	NO	NO
40	40	fruit_1,15_CK_20180906_003	Analyte	5.28	126702	142330	445.101	bb	263.774	NO	NO
41	41	fruit_1,15_T1_20180906_001	Analyte	5.29	148861	147094	506.007	bb	299.626	NO	NO
42	42	fruit_1,15_T1_20180906_002	Analyte	5.22	142589	143881	495.509	bb	293.446	NO	NO
43	43	fruit_1,15_T1_20180906_003	Analyte	5.25	147589	145467	507.291	bb	300.382	NO	NO
44	44	fruit_1,15_T2_20180906_001	Analyte	5.26	137996	148954	463.215	bb	274.436	NO	NO
45	45	blank_Mix_20180903_013	Blank	5.24	342478	218526	783.609	bb	463.034	NO	NO
46	46	fruit_1,15_T2_20180906_002	Analyte	5.28	129718	142487	455.193	bb	269.714	NO	NO
47	47	fruit_1,15_T2_20180906_003	Analyte	5.26	130372	140480	464.023	bb	274.912	NO	NO
48	48	fruit_1,20_CK_20180906_001	Analyte	5.29	117807	136018	433.058	bb	256.685	NO	NO
49	49	fruit_1,20_CK_20180906_002	Analyte	5.25	123160	136399	451.467	bb	267.521	NO	NO
50	50	fruit_1,20_CK_20180906_003	Analyte	5.24	109625	142359	385.03	bb	228.413	NO	NO
51	51	fruit_1,20_T1_20180906_001	Analyte	5.26	139394	136416	510.912	bb	302.513	NO	NO
52	52	fruit_1,20_T1_20180906_002	Analyte	5.22	150691	138668	543.351	bb	321.608	NO	NO
53	53	fruit_1,20_T1_20180906_003	Analyte	5.26	152261	140258	542.79	bb	321.278	NO	NO
54	54	fruit_1,20_T2_20180906_001	Analyte	5.28	126625	138511	457.094	bb	270.833	NO	NO
55	55	fruit_1,20_T2_20180906_002	Analyte	5.27	127207	138502	459.224	bb	272.087	NO	NO
56	56	fruit_1,20_T2_20180906_003	Analyte	5.26	132090	136716	483.083	bb	286.132	NO	NO
57	57	fruit_2,5_CK_20180906_001	Analyte	5.26	193482	134951	716.863	bb	423.744	NO	NO
58	58	fruit_2,5_CK_20180906_002	Analyte	5.27	201819	136298	740.358	bb	437.574	NO	NO
59	59	fruit_2,5_CK_20180906_003	Analyte	5.27	195488	132839	735.81	bb	434.897	NO	NO
60	60	fruit_2,5_T1_20180906_001	Analyte	5.27	237911	135059	880.77	bb	520.227	NO	NO
61	61	fruit_2,5_T1_20180906_002	Analyte	5.29	228699	125475	911.332	bb	538.217	NO	NO
62	62	blank_Mix_20180903_014	Blank	5.22	329939	210966	781.974	bb	462.072	NO	NO
63	63	fruit_2,5_T1_20180906_003	Analyte	5.26	227809	133908	850.619	bb	502.479	NO	NO
64	64	fruit_2,5_T2_20180906_001	Analyte	5.25	207279	131375	788.884	bb	466.139	NO	NO
65	65	fruit_2,5_T2_20180906_002	Analyte	5.26	217398	134962	805.403	bb	475.862	NO	NO
66	66	fruit_2,5_T2_20180906_003	Analyte	5.24	206293	134117	769.08	bb	454.481	NO	NO
67	67	fruit_0_CK_20180906_001	Analyte	5.24	110084	137159	401.3	bb	237.991	NO	NO
68	68	fruit_0_CK_20180906_002	Analyte	5.31	117765	133203	442.051	bb	261.978	NO	NO
69	69	fruit_0_CK_20180906_003	Analyte	5.27	115140	133869	430.046	bb	254.912	NO	NO
70	70	fruit_3_CK_20180906_001	Analyte	5.24	123346	127910	482.161	bb	285.589	NO	NO
71	71	fruit_3_CK_20180906_002	Analyte	5.26	139021	133430	520.951	bb	308.422	NO	NO
72	72	fruit_3_CK_20180906_003	Analyte	5.22	130278	128580	506.605	bb	299.978	NO	NO
73	73	fruit_3_T_20180906_001	Analyte	5.25	138164	134024	515.443	bb	305.18	NO	NO
74	74	fruit_3_T_20180906_002	Analyte	5.3	137950	133664	516.035	bb	305.528	NO	NO
75	75	fruit_3_T_20180906_003	Analyte	5.24	123282	131540	468.61	bb	277.612	NO	NO
76	76	fruit_6_CK_20180906_001	Analyte	5.21	134381	134168	500.791	bb	296.555	NO	NO
77	77	fruit_6_CK_20180906_002	Analyte	5.25	109638	133082	411.92	bb	244.242	NO	NO
78	78	fruit_6_CK_20180906_003	Analyte	5.22	116220	124232	467.753	bb	277.107	NO	NO
79	79	fruit_6_T_20180906_001	Analyte	5.27	122489	132462	462.355	bb	273.93	NO	NO
80	80	fruit_6_T_20180906_002	Analyte	5.3	121307	126797	478.353	bb	283.347	NO	NO
81	81	fruit_6_T_20180906_003	Analyte	5.26	117008	127373	459.311	bb	272.138	NO	NO
82	82	fruit_9_CK_20180906_001	Analyte	5.27	135780	119783	566.778	bb	335.398	NO	NO
83	83	fruit_9_CK_20180906_002	Analyte	5.28	124168	127183	488.148	bb	289.113	NO	NO
84	84	fruit_9_CK_20180906_003	Analyte	5.28	139210	132669	524.652	bb	310.601	NO	NO
85	85	fruit_9_T_20180906_001	Analyte	5.24	146961	122440	600.135	bb	355.034	NO	NO
86	86	blank_Mix_20180903_015	Blank	5.31	331648	214425	773.341	bb	456.99	NO	NO
87	87	fruit_9_T_20180906_002	Analyte	5.26	142995	130150	549.347	bb	325.137	NO	NO
88	88	fruit_9_T_20180906_003	Analyte	5.24	137584	123902	555.213	bb	328.59	NO	NO
89	89	fruit_12_CK_20180906_001	Analyte	5.27	143695	117764	610.095	bb	360.896	NO	NO
90	90	fruit_12_CK_20180906_002	Analyte	5.29	144461	125562	575.258	bb	340.39	NO	NO
91	91	fruit_12_CK_20180906_003	Analyte	5.26	139670	127382	548.233	bb	324.481	NO	NO
92	92	fruit_12_T_20180906_001	Analyte	5.26	155218	125880	616.529	bb	364.684	NO	NO
93	93	fruit_12_T_20180906_002	Analyte	5.24	153387	128833	595.293	bb	352.183	NO	NO
94	94	fruit_12_T_20180906_003	Analyte	5.26	154551	126016	613.224	bb	362.738	NO	NO
95	95	leaf_1,5_CK_20180906_001	Analyte	5.3	47010.4	35856.9	655.529	bb	387.641	NO	NO
96	96	leaf_1,5_CK_20180906_002	Analyte	5.26	47819.4	37307.3	640.886	bb	379.021	NO	NO
97	97	leaf_1,5_CK_20180906_003	Analyte	5.29	45137.8	38342.2	588.617	bb	348.254	NO	NO
98	98	leaf_1,10_CK_20180906_001	Analyte	5.27	56293.7	35601.3	790.613	bb	467.157	NO	NO
99	99	leaf_1,10_CK_20180906_002	Analyte	5.29	59058.8	34098.7	865.998	bb	511.532	NO	NO
100	100	leaf_1,10_CK_20180906_003	Analyte	5.27	62825.1	33680.3	932.669	bb	550.777	NO	NO
101	101	leaf_1,10_T1_20180906_001	Analyte	5.29	77513.1	34926.9	1109.65	bb	654.954	NO	NO
102	102	leaf_1,10_T1_20180906_002	Analyte	5.23	71708.6	35147.5	1020.11	bb	602.249	NO	NO
103	103	leaf_1,10_T1_20180906_003	Analyte	5.31	75464.9	36258.8	1040.64	bb	614.335	NO	NO
104	104	leaf_1,10_T2_20180906_001	Analyte	5.28	73336.7	36627.2	1001.12	bb	591.072	NO	NO
105	105	leaf_1,10_T2_20180906_002	Analyte	5.25	82806.6	42569.8	972.598	bb	574.281	NO	NO
106	106	leaf_1,10_T2_20180906_003	Analyte	5.27	84289.2	37560.7	1122.04	bb	662.249	NO	NO
107	107	leaf_1,15_CK_20180906_001	Analyte	5.27	53049.2	36576.4	725.184	bb	428.642	NO	NO
108	108	leaf_1,15_CK_20180906_002	Analyte	5.24	47717.8	38913.4	613.128	bb	362.682	NO	NO
109	109	leaf_1,15_CK_20180906_003	Analyte	5.24	61694.9	38801.1	795.015	bb	469.748	NO	NO
110	110	leaf_1,15_T1_20180906_001	Analyte	5.27	98386.2	38598	1274.5	bb	751.991	NO	NO
111	111	blank_Mix_20180903_016	Blank	5.25	278423	228127	610.238	bb	360.98	NO	NO
112	112	leaf_1,15_T1_20180906_002	Analyte	5.27	82448.5	30445.3	1354.04	bb	798.815	NO	NO
113	113	leaf_1,15_T1_20180906_003	Analyte	5.27	81012.6	32529.8	1245.21	bb	734.75	NO	NO
114	114	leaf_1,15_T2_20180906_001	Analyte	5.27	83445.1	32764.8	1273.4	bb	751.344	NO	NO
115	115	leaf_1,15_T2_20180906_002	Analyte	5.27	90385.2	37298.9	1211.63	bb	714.987	NO	NO
116	116	leaf_1,15_T2_20180906_003	Analyte	5.27	81448.3	34152.9	1192.41	bb	703.669	NO	NO
117	117	leaf_1,20_CK_20180906_001	Analyte	5.28	72917.2	37619.7	969.135	bb	572.242	NO	NO
118	118	leaf_1,20_CK_20180906_002	Analyte	5.27	67762	34066.8	994.545	bb	587.2	NO	NO
119	119	leaf_1,20_CK_20180906_003	Analyte	5.27	69111	32665.4	1057.86	bb	624.47	NO	NO
120	120	leaf_1,20_T1_20180906_001	Analyte	5.27	109830	34889.7	1573.96	bb	928.266	NO	NO
121	121	leaf_1,20_T1_20180906_002	Analyte	5.26	106610	35156.2	1516.23	bb	894.283	NO	NO
122	122	leaf_1,20_T1_20180906_003	Analyte	5.28	102367	36416.5	1405.5	bb	829.106	NO	NO
123	123	leaf_1,20_T2_20180906_001	Analyte	5.27	95684.2	34156	1400.69	bb	826.275	NO	NO
124	124	leaf_1,20_T2_20180906_002	Analyte	5.28	114192	40651.9	1404.51	bb	828.524	NO	NO
125	125	leaf_1,20_T2_20180906_003	Analyte	5.29	114299	37414.5	1527.46	bb	900.897	NO	NO
126	126	leaf_2,5_CK_20180906_001	Analyte	5.27	117798	29946.3	1966.83	bb	1159.52	NO	NO
127	127	leaf_2,5_CK_20180906_002	Analyte	5.29	104014	29080.7	1788.36	bb	1054.47	NO	NO
128	128	blank_Mix_20180903_017	Blank	5.26	288772	260211	554.88	bb	328.395	NO	NO
129	129	leaf_2,5_CK_20180906_003	Analyte	5.26	131234	31090.6	2110.51	bb	1244.1	NO	NO
130	130	leaf_2,5_T1_20180906_001	Analyte	5.27	134054	31650.6	2117.72	bb	1248.35	NO	NO
131	131	leaf_2,5_T1_20180906_002	Analyte	5.26	148509	33490.3	2217.19	bb	1306.9	NO	NO
132	132	leaf_2,5_T1_20180906_003	Analyte	5.27	154120	31822.1	2421.59	bb	1427.22	NO	NO
133	133	leaf_2,5_T2_20180906_001	Analyte	5.29	211945	26211	4043.06	bb	2381.68	NO	NO
134	134	leaf_2,5_T2_20180906_002	Analyte	5.24	161699	29019.9	2786	bb	1641.72	NO	NO
135	135	leaf_2,5_T2_20180906_003	Analyte	5.26	213599	31099.2	3434.17	bb	2023.26	NO	NO
136	136	leaf_0_CK_20180906_001	Analyte	5.26	166908	33049.6	2525.12	bb	1488.16	NO	NO
137	137	leaf_0_CK_20180906_002	Analyte	5.3	140918	35613.4	1978.45	bb	1166.37	NO	NO
138	138	leaf_0_CK_20180906_003	Analyte	5.27	164353	33264.2	2470.43	bb	1455.96	NO	NO
139	139	leaf_3_CK_20180906_001	Analyte	5.29	131674	29766.8	2211.75	bb	1303.7	NO	NO
140	140	leaf_3_CK_20180906_002	Analyte	5.25	136767	25686.4	2662.24	bb	1568.87	NO	NO
141	141	leaf_3_CK_20180906_003	Analyte	5.26	127455	25603.7	2489	bb	1466.9	NO	NO
142	142	leaf_3_T_20180906_001	Analyte	5.27	153450	23206.6	3306.16	bb	1947.91	NO	NO
143	143	leaf_3_T_20180906_002	Analyte	5.26	143427	24200.2	2963.34	bb	1746.12	NO	NO
144	144	leaf_3_T_20180906_003	Analyte	5.26	150998	20222.2	3733.47	bb	2199.45	NO	NO
145	145	leaf_6_CK_20180906_001	Analyte	5.27	193601	22055.9	4388.85	bb	2585.23	NO	NO
146	146	leaf_6_CK_20180906_002	Analyte	5.28	189130	23559.8	4013.82	bb	2364.47	NO	NO
147	147	leaf_6_CK_20180906_003	Analyte	5.25	157724	25982.3	3035.22	bb	1788.42	NO	NO
148	148	leaf_6_T_20180906_001	Analyte	5.25	218570	29176.5	3745.66	bb	2206.62	NO	NO
149	149	leaf_6_T_20180906_002	Analyte	5.24	195128	31871.7	3061.15	bb	1803.69	NO	NO
150	150	leaf_6_T_20180906_003	Analyte	5.28	223768	34306.7	3261.29	bb	1921.5	NO	NO
151	151	leaf_9_CK_20180906_001	Analyte	5.26	132658	31336.5	2116.67	bb	1247.73	NO	NO
152	152	leaf_9_CK_20180906_002	Analyte	5.25	131207	32503.7	2018.34	bb	1189.85	NO	NO
153	153	blank_Mix_20180903_018	Blank	5.25	278837	240777	579.034	bb	342.612	NO	NO
154	154	leaf_9_CK_20180906_003	Analyte	5.26	120392	47287.9	1272.97	bb	751.094	NO	NO
155	155	leaf_9_T_20180906_001	Analyte	5.25	136554	50771.2	1344.8	bb	793.373	NO	NO
156	156	leaf_9_T_20180906_002	Analyte	5.26	110498	54262.7	1018.18	bb	601.111	NO	NO
157	157	leaf_9_T_20180906_003	Analyte	5.26	110311	58006.8	950.849	bb	561.478	NO	NO
158	158	leaf_12_CK_20180906_001	Analyte	5.26	118100	58428.4	1010.64	bb	596.672	NO	NO
159	159	leaf_12_CK_20180906_002	Analyte	5.25	106141	62300.8	851.844	bb	503.2	NO	NO
160	160	leaf_12_CK_20180906_003	Analyte	5.24	124396	63026.8	986.852	bb	582.671	NO	NO
161	161	leaf_12_T_20180906_001	Analyte	5.27	102242	62253.4	821.175	bb	485.147	NO	NO
162	162	leaf_12_T_20180906_002	Analyte	5.3	95012.4	59769.7	794.821	bb	469.634	NO	NO
163	163	leaf_12_T_20180906_003	Analyte	5.27	92276.2	70179.8	657.427	bb	388.758	NO	NO
164	164								0	30
165	165								0	30
166	166								0	30
Compound 3: Fructose
	#	Name	Type	RT	Area	IS Area	Response	Primary Flags	ug/ml	Max. Cnc Flag	Rpt Lim Flag	Below Rpt Lim
1	1	Saccharide_Mix_20180903_08_001	Standard	4.27	5375.28	173505	15.49	bb	1.945	NO	NO
2	2	Saccharide_Mix_20180903_07_001	Standard	4.27	9807.2	164488	29.811	bb	10.456	NO	NO
3	3	Saccharide_Mix_20180903_06_001	Standard	4.27	87637.5	194108	225.744	bb	126.902	NO	NO
4	4	Saccharide_Mix_20180903_05_001	Standard	4.27	199384	204270	488.039	bb	282.787	NO	NO
5	5	Saccharide_Mix_20180903_04_001	Standard	4.26	347270	194503	892.712	bb	523.29	NO	NO
6	6	Saccharide_Mix_20180903_03_001	Standard	4.27	488191	187586	1301.24	bb	766.086	NO	NO
7	7	Saccharide_Mix_20180903_02_001	Standard	4.25	614818	189679	1620.68	bb	955.934	NO	NO
8	8	Saccharide_Mix_20180903_01_001	Standard	4.27	1.01733e+06	162170	3136.6	bb	1856.87	NO	NO
9	9	Saccharide_Mix_20180903_08_002	Standard	4.27	5672.05	179838	15.77	bb	2.111	NO	NO
10	10	Saccharide_Mix_20180903_07_002	Standard	4.26	11297.7	178076	31.722	bb	11.591	NO	NO
11	11	Saccharide_Mix_20180903_06_002	Standard	4.27	85687	178267	240.333	bb	135.572	NO	NO
12	12	Saccharide_Mix_20180903_05_002	Standard	4.26	178117	172947	514.949	bb	298.78	NO	NO
13	13	Saccharide_Mix_20180903_04_002	Standard	4.26	285732	159393	896.312	bb	525.43	NO	NO
14	14	Saccharide_Mix_20180903_03_002	Standard	4.26	488619	182577	1338.12	bb	788	NO	NO
15	15	Saccharide_Mix_20180903_02_002	Standard	4.27	583806	174098	1676.66	bb	989.2	NO	NO
16	16	Saccharide_Mix_20180903_01_002	Standard	4.25	1.02259e+06	163898	3119.58	bb	1846.75	NO	NO
17	17	Saccharide_Mix_20180903_08_003	Standard	4.27	5271.39	175618	15.008	bb	1.658	NO	NO
18	18	Saccharide_Mix_20180903_07_003	Standard	4.26	9768.43	172310	28.346	bb	9.585	NO	NO
19	19	Saccharide_Mix_20180903_06_003	Standard	4.26	81121.1	166006	244.332	bb	137.949	NO	NO
20	20	Saccharide_Mix_20180903_05_003	Standard	4.26	192915	171857	561.268	bb	326.308	NO	NO
21	21	Saccharide_Mix_20180903_04_003	Standard	4.26	322486	175985	916.234	bb	537.269	NO	NO
22	22	Saccharide_Mix_20180903_03_003	Standard	4.26	473569	173734	1362.91	bb	802.736	NO	NO
23	23	Saccharide_Mix_20180903_02_003	Standard	4.27	585481	175222	1670.69	bb	985.651	NO	NO
24	24	Saccharide_Mix_20180903_01_003	Standard	4.26	1.01284e+06	155992	3246.44	bb	1922.14	NO	NO
25	25	blank_Mix_20180903_012	Blank	4.31	301464	212908	707.969	bb	413.495	NO	NO
26	26	fruit_1,5_CK_20180906_001	Analyte	4.34	138164	153114	451.182	bb	260.882	NO	NO
27	27	fruit_1,5_CK_20180906_002	Analyte	4.31	157875	187003	422.118	bb	243.609	NO	NO
28	28	fruit_1,5_CK_20180906_003	Analyte	4.32	131635	146748	448.506	bb	259.292	NO	NO
29	29	fruit_1,10_CK_20180906_001	Analyte	4.32	138743	152705	454.284	bb	262.727	NO	NO
30	30	fruit_1,10_CK_20180906_002	Analyte	4.32	143129	146362	488.955	bb	283.332	NO	NO
31	31	fruit_1,10_CK_20180906_003	Analyte	4.31	147731	150346	491.3	bb	284.725	NO	NO
32	32	fruit_1,10_T1_20180906_001	Analyte	4.31	140870	149674	470.59	bb	272.417	NO	NO
33	33	fruit_1,10_T1_20180906_002	Analyte	4.31	133925	149425	448.135	bb	259.072	NO	NO
34	34	fruit_1,10_T1_20180906_003	Analyte	4.32	142341	152431	466.901	bb	270.225	NO	NO
35	35	fruit_1,10_T2_20180906_001	Analyte	4.32	140498	152915	459.4	bb	265.767	NO	NO
36	36	fruit_1,10_T2_20180906_002	Analyte	4.31	133115	141066	471.818	bb	273.147	NO	NO
37	37	fruit_1,10_T2_20180906_003	Analyte	4.34	133388	145773	457.521	bb	264.65	NO	NO
38	38	fruit_1,15_CK_20180906_001	Analyte	4.32	131191	147434	444.914	bb	257.157	NO	NO
39	39	fruit_1,15_CK_20180906_002	Analyte	4.32	114728	147945	387.74	bb	223.178	NO	NO
40	40	fruit_1,15_CK_20180906_003	Analyte	4.31	124634	142330	437.833	bb	252.949	NO	NO
41	41	fruit_1,15_T1_20180906_001	Analyte	4.32	135532	147094	460.699	bb	266.539	NO	NO
42	42	fruit_1,15_T1_20180906_002	Analyte	4.32	130251	143881	452.632	bb	261.745	NO	NO
43	43	fruit_1,15_T1_20180906_003	Analyte	4.33	135673	145467	466.336	bb	269.889	NO	NO
44	44	fruit_1,15_T2_20180906_001	Analyte	4.31	127173	148954	426.886	bb	246.443	NO	NO
45	45	blank_Mix_20180903_013	Blank	4.33	280179	218526	641.064	bb	373.732	NO	NO
46	46	fruit_1,15_T2_20180906_002	Analyte	4.32	123954	142487	434.966	bb	251.245	NO	NO
47	47	fruit_1,15_T2_20180906_003	Analyte	4.34	126457	140480	450.09	bb	260.234	NO	NO
48	48	fruit_1,20_CK_20180906_001	Analyte	4.33	116332	136018	427.633	bb	246.887	NO	NO
49	49	fruit_1,20_CK_20180906_002	Analyte	4.32	108206	136399	396.65	bb	228.474	NO	NO
50	50	fruit_1,20_CK_20180906_003	Analyte	4.32	109551	142359	384.77	bb	221.413	NO	NO
51	51	fruit_1,20_T1_20180906_001	Analyte	4.32	132233	136416	484.667	bb	280.783	NO	NO
52	52	fruit_1,20_T1_20180906_002	Analyte	4.33	129734	138668	467.785	bb	270.75	NO	NO
53	53	fruit_1,20_T1_20180906_003	Analyte	4.31	131737	140258	469.626	bb	271.844	NO	NO
54	54	fruit_1,20_T2_20180906_001	Analyte	4.3	112069	138511	404.551	bb	233.169	NO	NO
55	55	fruit_1,20_T2_20180906_002	Analyte	4.33	118912	138502	429.278	bb	247.865	NO	NO
56	56	fruit_1,20_T2_20180906_003	Analyte	4.32	121258	136716	443.468	bb	256.298	NO	NO
57	57	fruit_2,5_CK_20180906_001	Analyte	4.32	147530	134951	546.608	bb	317.596	NO	NO
58	58	fruit_2,5_CK_20180906_002	Analyte	4.34	142100	136298	521.284	bb	302.545	NO	NO
59	59	fruit_2,5_CK_20180906_003	Analyte	4.33	135340	132839	509.415	bb	295.491	NO	NO
60	60	fruit_2,5_T1_20180906_001	Analyte	4.33	177962	135059	658.833	bb	384.292	NO	NO
61	61	fruit_2,5_T1_20180906_002	Analyte	4.34	170601	125475	679.819	bb	396.765	NO	NO
62	62	blank_Mix_20180903_014	Blank	4.3	262605	210966	622.388	bb	362.633	NO	NO
63	63	fruit_2,5_T1_20180906_003	Analyte	4.34	169460	133908	632.748	bb	368.79	NO	NO
64	64	fruit_2,5_T2_20180906_001	Analyte	4.32	169794	131375	646.219	bb	376.796	NO	NO
65	65	fruit_2,5_T2_20180906_002	Analyte	4.32	169768	134962	628.946	bb	366.53	NO	NO
66	66	fruit_2,5_T2_20180906_003	Analyte	4.32	163420	134117	609.247	bb	354.823	NO	NO
67	67	fruit_0_CK_20180906_001	Analyte	4.31	103622	137159	377.744	bb	217.237	NO	NO
68	68	fruit_0_CK_20180906_002	Analyte	4.32	114742	133203	430.705	bb	248.713	NO	NO
69	69	fruit_0_CK_20180906_003	Analyte	4.32	112795	133869	421.29	bb	243.117	NO	NO
70	70	fruit_3_CK_20180906_001	Analyte	4.32	122839	127910	480.175	bb	278.114	NO	NO
71	71	fruit_3_CK_20180906_002	Analyte	4.33	138699	133430	519.745	bb	301.63	NO	NO
72	72	fruit_3_CK_20180906_003	Analyte	4.32	137099	128580	533.129	bb	309.585	NO	NO
73	73	fruit_3_T_20180906_001	Analyte	4.32	135607	134024	505.905	bb	293.406	NO	NO
74	74	fruit_3_T_20180906_002	Analyte	4.31	144303	133664	539.798	bb	313.548	NO	NO
75	75	fruit_3_T_20180906_003	Analyte	4.31	146202	131540	555.734	bb	323.02	NO	NO
76	76	fruit_6_CK_20180906_001	Analyte	4.31	131263	134168	489.172	bb	283.461	NO	NO
77	77	fruit_6_CK_20180906_002	Analyte	4.31	124595	133082	468.115	bb	270.946	NO	NO
78	78	fruit_6_CK_20180906_003	Analyte	4.32	131912	124232	530.91	bb	308.266	NO	NO
79	79	fruit_6_T_20180906_001	Analyte	4.32	139001	132462	524.682	bb	304.565	NO	NO
80	80	fruit_6_T_20180906_002	Analyte	4.32	139552	126797	550.298	bb	319.788	NO	NO
81	81	fruit_6_T_20180906_003	Analyte	4.34	136636	127373	536.36	bb	311.505	NO	NO
82	82	fruit_9_CK_20180906_001	Analyte	4.31	153257	119783	639.73	bb	372.939	NO	NO
83	83	fruit_9_CK_20180906_002	Analyte	4.32	149086	127183	586.11	bb	341.072	NO	NO
84	84	fruit_9_CK_20180906_003	Analyte	4.32	155335	132669	585.423	bb	340.664	NO	NO
85	85	fruit_9_T_20180906_001	Analyte	4.31	172414	122440	704.075	bb	411.181	NO	NO
86	86	blank_Mix_20180903_015	Blank	4.32	294587	214425	686.924	bb	400.987	NO	NO
87	87	fruit_9_T_20180906_002	Analyte	4.32	164853	130150	633.316	bb	369.128	NO	NO
88	88	fruit_9_T_20180906_003	Analyte	4.32	170804	123902	689.27	bb	402.381	NO	NO
89	89	fruit_12_CK_20180906_001	Analyte	4.32	156436	117764	664.193	bb	387.478	NO	NO
90	90	fruit_12_CK_20180906_002	Analyte	4.32	165477	125562	658.943	bb	384.358	NO	NO
91	91	fruit_12_CK_20180906_003	Analyte	4.31	161657	127382	634.54	bb	369.855	NO	NO
92	92	fruit_12_T_20180906_001	Analyte	4.31	180958	125880	718.768	bb	419.913	NO	NO
93	93	fruit_12_T_20180906_002	Analyte	4.3	177797	128833	690.028	bb	402.832	NO	NO
94	94	fruit_12_T_20180906_003	Analyte	4.32	171897	126016	682.047	bb	398.089	NO	NO
95	95	leaf_1,5_CK_20180906_001	Analyte	4.31	37998.6	35856.9	529.865	bb	307.645	NO	NO
96	96	leaf_1,5_CK_20180906_002	Analyte	4.32	37858.9	37307.3	507.393	bb	294.289	NO	NO
97	97	leaf_1,5_CK_20180906_003	Analyte	4.31	35969.7	38342.2	469.061	bb	271.508	NO	NO
98	98	leaf_1,10_CK_20180906_001	Analyte	4.31	49630.1	35601.3	697.027	bb	406.992	NO	NO
99	99	leaf_1,10_CK_20180906_002	Analyte	4.33	47571.5	34098.7	697.556	bb	407.306	NO	NO
100	100	leaf_1,10_CK_20180906_003	Analyte	4.31	46330.5	33680.3	687.798	bb	401.507	NO	NO
101	101	leaf_1,10_T1_20180906_001	Analyte	4.31	54763.6	34926.9	783.975	bb	458.666	NO	NO
102	102	leaf_1,10_T1_20180906_002	Analyte	4.32	52308.1	35147.5	744.124	bb	434.982	NO	NO
103	103	leaf_1,10_T1_20180906_003	Analyte	4.32	41379.4	36258.8	570.613	bb	331.862	NO	NO
104	104	leaf_1,10_T2_20180906_001	Analyte	4.3	67053.2	36627.2	915.346	bb	536.742	NO	NO
105	105	leaf_1,10_T2_20180906_002	Analyte	4.3	64978.5	42569.8	763.199	bb	446.319	NO	NO
106	106	leaf_1,10_T2_20180906_003	Analyte	4.31	68791.9	37560.7	915.743	bb	536.978	NO	NO
107	107	leaf_1,15_CK_20180906_001	Analyte	4.31	30280.1	36576.4	413.929	bb	238.743	NO	NO
108	108	leaf_1,15_CK_20180906_002	Analyte	4.31	25184.4	38913.4	323.596	bb	185.056	NO	NO
109	109	leaf_1,15_CK_20180906_003	Analyte	4.33	21653.1	38801.1	279.027	bb	158.569	NO	NO
110	110	leaf_1,15_T1_20180906_001	Analyte	4.34	66343	38598	859.409	bb	503.498	NO	NO
111	111	blank_Mix_20180903_016	Blank	4.35	219592	228127	481.294	bb	278.779	NO	NO
112	112	leaf_1,15_T1_20180906_002	Analyte	4.34	75543.8	30445.3	1240.65	bb	730.072	NO	NO
113	113	leaf_1,15_T1_20180906_003	Analyte	4.33	87295.4	32529.8	1341.78	bb	790.175	NO	NO
114	114	leaf_1,15_T2_20180906_001	Analyte	4.32	79450.6	32764.8	1212.44	bb	713.309	NO	NO
115	115	leaf_1,15_T2_20180906_002	Analyte	4.34	84130.6	37298.9	1127.79	bb	663.001	NO	NO
116	116	leaf_1,15_T2_20180906_003	Analyte	4.32	86617.2	34152.9	1268.08	bb	746.376	NO	NO
117	117	leaf_1,20_CK_20180906_001	Analyte	4.32	67112.4	37619.7	891.984	bb	522.858	NO	NO
118	118	leaf_1,20_CK_20180906_002	Analyte	4.32	74059.6	34066.8	1086.98	bb	638.744	NO	NO
119	119	leaf_1,20_CK_20180906_003	Analyte	4.34	80013.6	32665.4	1224.74	bb	720.621	NO	NO
120	120	leaf_1,20_T1_20180906_001	Analyte	4.32	107718	34889.7	1543.69	bb	910.176	NO	NO
121	121	leaf_1,20_T1_20180906_002	Analyte	4.32	114591	35156.2	1629.74	bb	961.317	NO	NO
122	122	leaf_1,20_T1_20180906_003	Analyte	4.34	103517	36416.5	1421.3	bb	837.436	NO	NO
123	123	leaf_1,20_T2_20180906_001	Analyte	4.32	100518	34156	1471.45	bb	867.241	NO	NO
124	124	leaf_1,20_T2_20180906_002	Analyte	4.33	118245	40651.9	1454.35	bb	857.082	NO	NO
125	125	leaf_1,20_T2_20180906_003	Analyte	4.32	105938	37414.5	1415.74	bb	834.131	NO	NO
126	126	leaf_2,5_CK_20180906_001	Analyte	4.34	84757.4	29946.3	1415.16	bb	833.788	NO	NO
127	127	leaf_2,5_CK_20180906_002	Analyte	4.34	107075	29080.7	1841	bb	1086.87	NO	NO
128	128	blank_Mix_20180903_017	Blank	4.35	221706	260211	426.012	bb	245.924	NO	NO
129	129	leaf_2,5_CK_20180906_003	Analyte	4.35	113076	31090.6	1818.49	bb	1073.49	NO	NO
130	130	leaf_2,5_T1_20180906_001	Analyte	4.34	137464	31650.6	2171.59	bb	1283.35	NO	NO
131	131	leaf_2,5_T1_20180906_002	Analyte	4.32	143128	33490.3	2136.86	bb	1262.7	NO	NO
132	132	leaf_2,5_T1_20180906_003	Analyte	4.33	129691	31822.1	2037.76	bb	1203.81	NO	NO
133	133	leaf_2,5_T2_20180906_001	Analyte	4.32	179745	26211	3428.8	bb	2030.53	NO	NO
134	134	leaf_2,5_T2_20180906_002	Analyte	4.35	150552	29019.9	2593.94	bb	1534.36	NO	NO
135	135	leaf_2,5_T2_20180906_003	Analyte	4.32	185569	31099.2	2983.5	bb	1765.87	NO	NO
136	136	leaf_0_CK_20180906_001	Analyte	4.32	159760	33049.6	2416.97	bb	1429.18	NO	NO
137	137	leaf_0_CK_20180906_002	Analyte	4.32	166530	35613.4	2338.03	bb	1382.26	NO	NO
138	138	leaf_0_CK_20180906_003	Analyte	4.32	188772	33264.2	2837.46	bb	1679.08	NO	NO
139	139	leaf_3_CK_20180906_001	Analyte	4.34	109541	29766.8	1839.99	bb	1086.27	NO	NO
140	140	leaf_3_CK_20180906_002	Analyte	4.32	114743	25686.4	2233.53	bb	1320.16	NO	NO
141	141	leaf_3_CK_20180906_003	Analyte	4.34	96762	25603.7	1889.61	bb	1115.76	NO	NO
142	142	leaf_3_T_20180906_001	Analyte	4.33	133603	23206.6	2878.57	bb	1703.51	NO	NO
143	143	leaf_3_T_20180906_002	Analyte	4.34	94160.2	24200.2	1945.44	bb	1148.94	NO	NO
144	144	leaf_3_T_20180906_003	Analyte	4.32	106908	20222.2	2643.32	bb	1563.7	NO	NO
145	145	leaf_6_CK_20180906_001	Analyte	4.32	114108	22055.9	2586.78	bb	1530.1	NO	NO
146	146	leaf_6_CK_20180906_002	Analyte	4.32	90643.2	23559.8	1923.68	bb	1136.01	NO	NO
147	147	leaf_6_CK_20180906_003	Analyte	4.33	77237.8	25982.3	1486.35	bb	876.1	NO	NO
148	148	leaf_6_T_20180906_001	Analyte	4.32	114441	29176.5	1961.18	bb	1158.3	NO	NO
149	149	leaf_6_T_20180906_002	Analyte	4.32	96477.4	31871.7	1513.53	bb	892.249	NO	NO
150	150	leaf_6_T_20180906_003	Analyte	4.31	115549	34306.7	1684.06	bb	993.6	NO	NO
151	151	leaf_9_CK_20180906_001	Analyte	4.31	54525.9	31336.5	870.006	bb	509.796	NO	NO
152	152	leaf_9_CK_20180906_002	Analyte	4.32	47214	32503.7	726.286	bb	424.381	NO	NO
153	153	blank_Mix_20180903_018	Blank	4.32	227162	240777	471.726	bb	273.092	NO	NO
154	154	leaf_9_CK_20180906_003	Analyte	4.31	49447.9	47287.9	522.839	bb	303.469	NO	NO
155	155	leaf_9_T_20180906_001	Analyte	4.34	56947	50771.2	560.819	bb	326.042	NO	NO
156	156	leaf_9_T_20180906_002	Analyte	4.32	48107.5	54262.7	443.283	bb	256.188	NO	NO
157	157	leaf_9_T_20180906_003	Analyte	4.34	48363.3	58006.8	416.876	bb	240.494	NO	NO
158	158	leaf_12_CK_20180906_001	Analyte	4.32	45124.7	58428.4	386.154	bb	222.236	NO	NO
159	159	leaf_12_CK_20180906_002	Analyte	4.31	44917.3	62300.8	360.487	bb	206.981	NO	NO
160	160	leaf_12_CK_20180906_003	Analyte	4.32	46205.2	63026.8	366.552	bb	210.586	NO	NO
161	161	leaf_12_T_20180906_001	Analyte	4.32	38989.9	62253.4	313.155	bb	178.851	NO	NO
162	162	leaf_12_T_20180906_002	Analyte	4.32	16521.3	59769.7	138.208	bb	74.878	NO	NO
163	163	leaf_12_T_20180906_003	Analyte	4.31	16729.1	70179.8	119.187	bb	63.574	NO	NO
164	164								0	30
165	165								0	30
166	166								0	30
Compound 4: Arabinose
	#	Name	Type	RT	Area	IS Area	Response	Primary Flags	ug/ml	Max. Cnc Flag	Rpt Lim Flag	Below Rpt Lim
1	1	Saccharide_Mix_20180903_08_001	Standard	3.8	173505		173505	bb	492.664	NO	NO
2	2	Saccharide_Mix_20180903_07_001	Standard	3.76	164488		164488	bb	467.06	NO	NO
3	3	Saccharide_Mix_20180903_06_001	Standard	3.79	194108		194108	bb	551.166	NO	NO
4	4	Saccharide_Mix_20180903_05_001	Standard	3.79	204270		204270	bb	580.021	NO	NO
5	5	Saccharide_Mix_20180903_04_001	Standard	3.79	194503		194503	bb	552.286	NO	NO
6	6	Saccharide_Mix_20180903_03_001	Standard	3.79	187586		187586	bb	532.647	NO	NO
7	7	Saccharide_Mix_20180903_02_001	Standard	3.75	189679		189679	bb	538.588	NO	NO
8	8	Saccharide_Mix_20180903_01_001	Standard	3.79	162170		162170	MM	460.479	NO	NO
9	9	Saccharide_Mix_20180903_08_002	Standard	3.79	179838		179838	bb	510.647	NO	NO
10	10	Saccharide_Mix_20180903_07_002	Standard	3.79	178076		178076	bb	505.643	NO	NO
11	11	Saccharide_Mix_20180903_06_002	Standard	3.78	178267		178267	bb	506.186	NO	NO
12	12	Saccharide_Mix_20180903_05_002	Standard	3.78	172947		172947	bb	491.078	NO	NO
13	13	Saccharide_Mix_20180903_04_002	Standard	3.78	159393		159393	bb	452.594	NO	NO
14	14	Saccharide_Mix_20180903_03_002	Standard	3.78	182577		182577	bb	518.423	NO	NO
15	15	Saccharide_Mix_20180903_02_002	Standard	3.8	174098		174098	bb	494.348	NO	NO
16	16	Saccharide_Mix_20180903_01_002	Standard	3.76	163898		163898	MM	465.386	NO	NO
17	17	Saccharide_Mix_20180903_08_003	Standard	3.8	175618		175618	bb	498.665	NO	NO
18	18	Saccharide_Mix_20180903_07_003	Standard	3.8	172310		172310	bb	489.271	NO	NO
19	19	Saccharide_Mix_20180903_06_003	Standard	3.8	166006		166006	bb	471.37	NO	NO
20	20	Saccharide_Mix_20180903_05_003	Standard	3.79	171857		171857	bb	487.983	NO	NO
21	21	Saccharide_Mix_20180903_04_003	Standard	3.79	175985		175985	bb	499.704	NO	NO
22	22	Saccharide_Mix_20180903_03_003	Standard	3.78	173734		173734	bb	493.315	NO	NO
23	23	Saccharide_Mix_20180903_02_003	Standard	3.78	175222		175222	bb	497.539	NO	NO
24	24	Saccharide_Mix_20180903_01_003	Standard	3.79	155992		155992	MM	442.936	NO	NO
25	25	blank_Mix_20180903_012	Blank	3.85	212908		212908	MM	604.548	NO	NO
26	26	fruit_1,5_CK_20180906_001	Analyte	3.81	153114		153114	bb	434.763	NO	NO
27	27	fruit_1,5_CK_20180906_002	Analyte	3.82	187003		187003	bb	530.992	NO	NO
28	28	fruit_1,5_CK_20180906_003	Analyte	3.84	146748		146748	bb	416.688	NO	NO
29	29	fruit_1,10_CK_20180906_001	Analyte	3.83	152705		152705	bb	433.603	NO	NO
30	30	fruit_1,10_CK_20180906_002	Analyte	3.85	146362		146362	bb	415.593	NO	NO
31	31	fruit_1,10_CK_20180906_003	Analyte	3.83	150346		150346	bb	426.906	NO	NO
32	32	fruit_1,10_T1_20180906_001	Analyte	3.84	149674		149674	bb	424.996	NO	NO
33	33	fruit_1,10_T1_20180906_002	Analyte	3.83	149425		149425	bb	424.289	NO	NO
34	34	fruit_1,10_T1_20180906_003	Analyte	3.83	152431		152431	bb	432.825	NO	NO
35	35	fruit_1,10_T2_20180906_001	Analyte	3.84	152915		152915	bb	434.199	NO	NO
36	36	fruit_1,10_T2_20180906_002	Analyte	3.83	141066		141066	bb	400.554	NO	NO
37	37	fruit_1,10_T2_20180906_003	Analyte	3.83	145773		145773	bb	413.918	NO	NO
38	38	fruit_1,15_CK_20180906_001	Analyte	3.83	147434		147434	bb	418.637	NO	NO
39	39	fruit_1,15_CK_20180906_002	Analyte	3.84	147945		147945	bb	420.086	NO	NO
40	40	fruit_1,15_CK_20180906_003	Analyte	3.83	142330		142330	bb	404.143	NO	NO
41	41	fruit_1,15_T1_20180906_001	Analyte	3.84	147094		147094	bb	417.67	NO	NO
42	42	fruit_1,15_T1_20180906_002	Analyte	3.85	143881		143881	bb	408.548	NO	NO
43	43	fruit_1,15_T1_20180906_003	Analyte	3.85	145467		145467	bb	413.051	NO	NO
44	44	fruit_1,15_T2_20180906_001	Analyte	3.84	148954		148954	bb	422.953	NO	NO
45	45	blank_Mix_20180903_013	Blank	3.84	218526		218526	bb	620.501	NO	NO
46	46	fruit_1,15_T2_20180906_002	Analyte	3.84	142487		142487	bb	404.589	NO	NO
47	47	fruit_1,15_T2_20180906_003	Analyte	3.84	140480		140480	bb	398.889	NO	NO
48	48	fruit_1,20_CK_20180906_001	Analyte	3.84	136018		136018	bb	386.22	NO	NO
49	49	fruit_1,20_CK_20180906_002	Analyte	3.83	136399		136399	bb	387.303	NO	NO
50	50	fruit_1,20_CK_20180906_003	Analyte	3.84	142359		142359	bb	404.224	NO	NO
51	51	fruit_1,20_T1_20180906_001	Analyte	3.84	136416		136416	bb	387.352	NO	NO
52	52	fruit_1,20_T1_20180906_002	Analyte	3.84	138668		138668	bb	393.745	NO	NO
53	53	fruit_1,20_T1_20180906_003	Analyte	3.83	140258		140258	bb	398.259	NO	NO
54	54	fruit_1,20_T2_20180906_001	Analyte	3.85	138511		138511	bb	393.299	NO	NO
55	55	fruit_1,20_T2_20180906_002	Analyte	3.83	138502		138502	bb	393.273	NO	NO
56	56	fruit_1,20_T2_20180906_003	Analyte	3.84	136716		136716	bb	388.202	NO	NO
57	57	fruit_2,5_CK_20180906_001	Analyte	3.81	134951		134951	bb	383.19	NO	NO
58	58	fruit_2,5_CK_20180906_002	Analyte	3.83	136298		136298	bb	387.016	NO	NO
59	59	fruit_2,5_CK_20180906_003	Analyte	3.84	132839		132839	bb	377.193	NO	NO
60	60	fruit_2,5_T1_20180906_001	Analyte	3.81	135059		135059	bb	383.496	NO	NO
61	61	fruit_2,5_T1_20180906_002	Analyte	3.85	125475		125475	bb	356.284	NO	NO
62	62	blank_Mix_20180903_014	Blank	3.84	210966		210966	bb	599.032	NO	NO
63	63	fruit_2,5_T1_20180906_003	Analyte	3.83	133908		133908	bb	380.228	NO	NO
64	64	fruit_2,5_T2_20180906_001	Analyte	3.82	131375		131375	bb	373.037	NO	NO
65	65	fruit_2,5_T2_20180906_002	Analyte	3.84	134962		134962	bb	383.222	NO	NO
66	66	fruit_2,5_T2_20180906_003	Analyte	3.83	134117		134117	bb	380.821	NO	NO
67	67	fruit_0_CK_20180906_001	Analyte	3.84	137159		137159	bb	389.459	NO	NO
68	68	fruit_0_CK_20180906_002	Analyte	3.84	133203		133203	bb	378.226	NO	NO
69	69	fruit_0_CK_20180906_003	Analyte	3.82	133869		133869	bb	380.119	NO	NO
70	70	fruit_3_CK_20180906_001	Analyte	3.83	127910		127910	bb	363.198	NO	NO
71	71	fruit_3_CK_20180906_002	Analyte	3.83	133430		133430	bb	378.872	NO	NO
72	72	fruit_3_CK_20180906_003	Analyte	3.84	128580		128580	bb	365.1	NO	NO
73	73	fruit_3_T_20180906_001	Analyte	3.84	134024		134024	bb	380.558	NO	NO
74	74	fruit_3_T_20180906_002	Analyte	3.83	133664		133664	bb	379.536	NO	NO
75	75	fruit_3_T_20180906_003	Analyte	3.81	131540		131540	bb	373.504	NO	NO
76	76	fruit_6_CK_20180906_001	Analyte	3.85	134168		134168	bb	380.968	NO	NO
77	77	fruit_6_CK_20180906_002	Analyte	3.83	133082		133082	bb	377.883	NO	NO
78	78	fruit_6_CK_20180906_003	Analyte	3.84	124232		124232	bb	352.754	NO	NO
79	79	fruit_6_T_20180906_001	Analyte	3.85	132462		132462	bb	376.124	NO	NO
80	80	fruit_6_T_20180906_002	Analyte	3.83	126797		126797	bb	360.037	NO	NO
81	81	fruit_6_T_20180906_003	Analyte	3.84	127373		127373	bb	361.673	NO	NO
82	82	fruit_9_CK_20180906_001	Analyte	3.84	119783		119783	bb	340.12	NO	NO
83	83	fruit_9_CK_20180906_002	Analyte	3.85	127183		127183	bb	361.133	NO	NO
84	84	fruit_9_CK_20180906_003	Analyte	3.84	132669		132669	bb	376.711	NO	NO
85	85	fruit_9_T_20180906_001	Analyte	3.85	122440		122440	bb	347.666	NO	NO
86	86	blank_Mix_20180903_015	Blank	3.84	214425		214425	bb	608.855	NO	NO
87	87	fruit_9_T_20180906_002	Analyte	3.84	130150		130150	bb	369.559	NO	NO
88	88	fruit_9_T_20180906_003	Analyte	3.82	123902		123902	bb	351.818	NO	NO
89	89	fruit_12_CK_20180906_001	Analyte	3.85	117764		117764	bb	334.388	NO	NO
90	90	fruit_12_CK_20180906_002	Analyte	3.84	125562		125562	bb	356.531	NO	NO
91	91	fruit_12_CK_20180906_003	Analyte	3.83	127382		127382	bb	361.697	NO	NO
92	92	fruit_12_T_20180906_001	Analyte	3.84	125880		125880	bb	357.435	NO	NO
93	93	fruit_12_T_20180906_002	Analyte	3.83	128833		128833	bb	365.818	NO	NO
94	94	fruit_12_T_20180906_003	Analyte	3.83	126016		126016	bb	357.818	NO	NO
95	95	leaf_1,5_CK_20180906_001	Analyte	3.81	35856.9		35856.9	bb	101.815	NO	NO
96	96	leaf_1,5_CK_20180906_002	Analyte	3.81	37307.3		37307.3	bb	105.933	NO	NO
97	97	leaf_1,5_CK_20180906_003	Analyte	3.83	38342.2		38342.2	bb	108.872	NO	NO
98	98	leaf_1,10_CK_20180906_001	Analyte	3.82	35601.3		35601.3	bb	101.089	NO	NO
99	99	leaf_1,10_CK_20180906_002	Analyte	3.84	34098.7		34098.7	bb	96.822	NO	NO
100	100	leaf_1,10_CK_20180906_003	Analyte	3.84	33680.3		33680.3	bb	95.635	NO	NO
101	101	leaf_1,10_T1_20180906_001	Analyte	3.83	34926.9		34926.9	bb	99.174	NO	NO
102	102	leaf_1,10_T1_20180906_002	Analyte	3.83	35147.5		35147.5	bb	99.8	NO	NO
103	103	leaf_1,10_T1_20180906_003	Analyte	3.82	36258.8		36258.8	bb	102.956	NO	NO
104	104	leaf_1,10_T2_20180906_001	Analyte	3.81	36627.2		36627.2	bb	104.002	NO	NO
105	105	leaf_1,10_T2_20180906_002	Analyte	3.83	42569.8		42569.8	bb	120.876	NO	NO
106	106	leaf_1,10_T2_20180906_003	Analyte	3.81	37560.7		37560.7	bb	106.653	NO	NO
107	107	leaf_1,15_CK_20180906_001	Analyte	3.84	36576.4		36576.4	bb	103.858	NO	NO
108	108	leaf_1,15_CK_20180906_002	Analyte	3.81	38913.4		38913.4	bb	110.494	NO	NO
109	109	leaf_1,15_CK_20180906_003	Analyte	3.83	38801.1		38801.1	bb	110.175	NO	NO
110	110	leaf_1,15_T1_20180906_001	Analyte	3.82	38598		38598	bb	109.598	NO	NO
111	111	blank_Mix_20180903_016	Blank	3.84	228127		228127	bb	647.761	NO	NO
112	112	leaf_1,15_T1_20180906_002	Analyte	3.83	30445.3		30445.3	bb	86.449	NO	NO
113	113	leaf_1,15_T1_20180906_003	Analyte	3.81	32529.8		32529.8	bb	92.368	NO	NO
114	114	leaf_1,15_T2_20180906_001	Analyte	3.83	32764.8		32764.8	bb	93.035	NO	NO
115	115	leaf_1,15_T2_20180906_002	Analyte	3.83	37298.9		37298.9	bb	105.909	NO	NO
116	116	leaf_1,15_T2_20180906_003	Analyte	3.82	34152.9		34152.9	bb	96.976	NO	NO
117	117	leaf_1,20_CK_20180906_001	Analyte	3.84	37619.7		37619.7	bb	106.82	NO	NO
118	118	leaf_1,20_CK_20180906_002	Analyte	3.83	34066.8		34066.8	bb	96.732	NO	NO
119	119	leaf_1,20_CK_20180906_003	Analyte	3.83	32665.4		32665.4	bb	92.753	NO	NO
120	120	leaf_1,20_T1_20180906_001	Analyte	3.83	34889.7		34889.7	bb	99.069	NO	NO
121	121	leaf_1,20_T1_20180906_002	Analyte	3.84	35156.2		35156.2	bb	99.825	NO	NO
122	122	leaf_1,20_T1_20180906_003	Analyte	3.84	36416.5		36416.5	bb	103.404	NO	NO
123	123	leaf_1,20_T2_20180906_001	Analyte	3.82	34156		34156	bb	96.985	NO	NO
124	124	leaf_1,20_T2_20180906_002	Analyte	3.81	40651.9		40651.9	bb	115.43	NO	NO
125	125	leaf_1,20_T2_20180906_003	Analyte	3.81	37414.5		37414.5	bb	106.238	NO	NO
126	126	leaf_2,5_CK_20180906_001	Analyte	3.85	29946.3		29946.3	bb	85.032	NO	NO
127	127	leaf_2,5_CK_20180906_002	Analyte	3.83	29080.7		29080.7	bb	82.574	NO	NO
128	128	blank_Mix_20180903_017	Blank	3.85	260211		260211	bb	738.863	NO	NO
129	129	leaf_2,5_CK_20180906_003	Analyte	3.86	31090.6		31090.6	bb	88.281	NO	NO
130	130	leaf_2,5_T1_20180906_001	Analyte	3.85	31650.6		31650.6	bb	89.871	NO	NO
131	131	leaf_2,5_T1_20180906_002	Analyte	3.84	33490.3		33490.3	bb	95.095	NO	NO
132	132	leaf_2,5_T1_20180906_003	Analyte	3.83	31822.1		31822.1	bb	90.358	NO	NO
133	133	leaf_2,5_T2_20180906_001	Analyte	3.85	26211		26211	bb	74.426	NO	NO
134	134	leaf_2,5_T2_20180906_002	Analyte	3.83	29019.9		29019.9	bb	82.401	NO	NO
135	135	leaf_2,5_T2_20180906_003	Analyte	3.84	31099.2		31099.2	bb	88.305	NO	NO
136	136	leaf_0_CK_20180906_001	Analyte	3.84	33049.6		33049.6	bb	93.844	NO	NO
137	137	leaf_0_CK_20180906_002	Analyte	3.84	35613.4		35613.4	bb	101.123	NO	NO
138	138	leaf_0_CK_20180906_003	Analyte	3.83	33264.2		33264.2	bb	94.453	NO	NO
139	139	leaf_3_CK_20180906_001	Analyte	3.84	29766.8		29766.8	bb	84.522	NO	NO
140	140	leaf_3_CK_20180906_002	Analyte	3.85	25686.4		25686.4	bb	72.936	NO	NO
141	141	leaf_3_CK_20180906_003	Analyte	3.84	25603.7		25603.7	bb	72.701	NO	NO
142	142	leaf_3_T_20180906_001	Analyte	3.86	23206.6		23206.6	bb	65.895	NO	NO
143	143	leaf_3_T_20180906_002	Analyte	3.83	24200.2		24200.2	bb	68.716	NO	NO
144	144	leaf_3_T_20180906_003	Analyte	3.83	20222.2		20222.2	bb	57.421	NO	NO
145	145	leaf_6_CK_20180906_001	Analyte	3.83	22055.9		22055.9	bb	62.627	NO	NO
146	146	leaf_6_CK_20180906_002	Analyte	3.81	23559.8		23559.8	bb	66.898	NO	NO
147	147	leaf_6_CK_20180906_003	Analyte	3.83	25982.3		25982.3	bb	73.776	NO	NO
148	148	leaf_6_T_20180906_001	Analyte	3.8	29176.5		29176.5	bb	82.846	NO	NO
149	149	leaf_6_T_20180906_002	Analyte	3.81	31871.7		31871.7	bb	90.499	NO	NO
150	150	leaf_6_T_20180906_003	Analyte	3.83	34306.7		34306.7	bb	97.413	NO	NO
151	151	leaf_9_CK_20180906_001	Analyte	3.81	31336.5		31336.5	bb	88.979	NO	NO
152	152	leaf_9_CK_20180906_002	Analyte	3.8	32503.7		32503.7	bb	92.294	NO	NO
153	153	blank_Mix_20180903_018	Blank	3.83	240777		240777	bb	683.682	NO	NO
154	154	leaf_9_CK_20180906_003	Analyte	3.8	47287.9		47287.9	bb	134.273	NO	NO
155	155	leaf_9_T_20180906_001	Analyte	3.81	50771.2		50771.2	bb	144.164	NO	NO
156	156	leaf_9_T_20180906_002	Analyte	3.8	54262.7		54262.7	bb	154.078	NO	NO
157	157	leaf_9_T_20180906_003	Analyte	3.83	58006.8		58006.8	bb	164.709	NO	NO
158	158	leaf_12_CK_20180906_001	Analyte	3.82	58428.4		58428.4	bb	165.906	NO	NO
159	159	leaf_12_CK_20180906_002	Analyte	3.83	62300.8		62300.8	bb	176.902	NO	NO
160	160	leaf_12_CK_20180906_003	Analyte	3.83	63026.8		63026.8	bb	178.963	NO	NO
161	161	leaf_12_T_20180906_001	Analyte	3.82	62253.4		62253.4	bb	176.767	NO	NO
162	162	leaf_12_T_20180906_002	Analyte	3.83	59769.7		59769.7	bb	169.715	NO	NO
163	163	leaf_12_T_20180906_003	Analyte	3.82	70179.8		70179.8	bb	199.274	NO	NO
