# Supplementary material for: Girdling promotes tomato fruit enlargement by enhancing fruit sink strength and triggering cytokinin accumulation
Source: Front Plant Sci. 2023 Jun 16;14:1174403. doi: 10.3389/fpls.2023.1174403 (PMC10312241; doi:10.3389/fpls.2023.1174403)
Supplement: Supplementary file 1 [file DataSheet_1.zip › Raw data/Raw data of Fig3.xlsx]

## Sheet: data sheets for figure
	VacInv	Control		Girdling				CWInv	Control		Girdling
		Mean	Std. Deviation	Mean	Std. Deviation				Mean	Std. Deviation	Mean	Std. Deviation
	0 day	271.413	10.2497	271.413	10.2497			0 day	2.51585	1.45473	2.51585	1.45473
	3 day	132.899	4.72736	152.947	4.81242			3 day	2.3273	0.406173	6.43364	0.935785
	6 day	151.802	5.67264	158.685	4.5361			6 day	1.19647	0.270466	1.26277	0.475187
	9 day	121.331	9.1506	113.123	8.27368			9 day	2.64482	0.805809	1.74826	1.09898
	12 day	71.1237	6.70948	143.124	4.79882			12 day	4.43452	2.34026	4.50594	1.84852
	CytInv	Control		Girdling				total sucrose hydrolysis enzyme activity	Control		Girdling
		Mean	Std. Deviation	Mean	Std. Deviation				Mean	Std. Deviation	Mean	Std. Deviation
	0 day	111.235	7.08994	111.235	7.08994			0 day	524.205	16.6973	524.205	16.6973
	3 day	83.0233	5.56552	104.816	8.92192			3 day	337.524	12.6768	389.671	15.5321
	6 day	65.6046	5.08157	71.6574	7.4293			6 day	356.664	14.2882	397.908	9.66076
	9 day	77.8138	5.96774	81.114	5.55767			9 day	330.233	19.7715	364.106	6.26316
	12 day	113.809	3.90762	97.1678	7.76386			12 day	295.572	36.7654	408.932	14.4277
	SUS	Control		Girdling				AGPase	Control		Girdling
		Mean	Std. Deviation	Mean	Std. Deviation				Mean	Std. Deviation	Mean	Std. Deviation
	0 day	152.89	22.3887	152.89	22.3887			3 day	9.62741	1.77014	14.1112	0.914557
	3 day	121.601	9.3277	131.908	2.76782			6 day	7.96786	0.750562	9.34936	0.586754
	6 day	139.257	6.42898	167.566	5.20519			9 day	8.6315	0.419709	9.86641	0.639642
	9 day	131.089	6.08282	169.868	6.97905			12 day	8.49681	0.57389	9.66131	1.01574
	12 day	125.44	7.26068	168.64	8.49205

## Sheet: vacuolar invertase (VacInv)
	Sample weight（g）	Absorbance value (OD measurement)	Absorbance value (OD control)	Concentration (measurement)	Concentration (control)	OD(measurement-control)	Concentration (measurement-control)	Determination volume (ml)	Reaction volume (ml)	Reaction time (min)	Dilution multiple	Enzyme activities of vacuolar invertase
	重量	测定管OD值	对照管OD值	测定管浓度	对照管浓度	△OD值	浓度差值	加入反应体系中样品体积（ml）	加入提取液体积（ml）	反应时间（min）	稀释倍数	VacInv活性
0 day-1	0.0686	0.798	0.609	499.375	381.25	0.189	118.75	0.2	1.5	30	3	259.657
0 day-2	0.0747	0.831	0.612	520	383.125	0.219	137.5	0.2	1.5	30	3	276.104
0 day-3	0.0744	0.761	0.541	476.25	338.75	0.22	138.125	0.2	1.5	30	3	278.478
average												271.413
3day ck-1	0.105	1.158	1.013	724.375	633.75	0.145	91.25	0.2	1.5	30	3	130.357
3day ck-2	0.1362	1.451	1.251	907.5	782.5	0.2	125.625	0.2	1.5	30	3	138.354
3day ck-3	0.1291	1.465	1.287	916.25	805	0.178	111.875	0.2	1.5	30	3	129.986
average												132.899
3day T-1	0.0903	1.017	0.876	636.25	548.125	0.141	88.75	0.2	1.5	30	3	147.425
3day T-2	0.0864	1.068	0.926	668.125	579.375	0.142	89.375	0.2	1.5	30	3	155.165
3day T-3	0.0936	1.219	1.064	665.625	762.5	0.155	97.5	0.2	1.5	30	3	156.25
average												152.947
6day ck-1	0.0941	1.059	0.906	662.5	566.875	0.153	96.25	0.2	1.5	30	3	153.427
6day ck-2	0.0799	0.928	0.805	580.625	503.75	0.123	77.5	0.2	1.5	30	3	145.494
6day ck-3	0.0665	0.827	0.717	517.5	448.75	0.11	69.375	0.2	1.5	30	3	156.485
average												151.802
6dayT-1	0.0847	1.079	0.932	675	583.125	0.147	92.5	0.2	1.5	30	3	163.813
6dayT-2	0.0743	0.92	0.798	575.625	499.375	0.122	76.875	0.2	1.5	30	3	155.199
6dayT-3	0.0788	0.945	0.814	591.25	509.375	0.131	82.5	0.2	1.5	30	3	157.043
average												158.685
9dayck-1	0.0699	0.897	0.814	561.25	509.375	0.083	52.5	0.2	1.5	30	3	112.661
9dayck-2	0.0795	0.979	0.869	612.5	543.75	0.11	69.375	0.2	1.5	30	3	130.896
9dayck-3	0.0794	0.939	0.838	587.5	524.375	0.101	63.75	0.2	1.5	30	3	120.435
average												121.331
9dayT-1	0.0714	0.995	0.915	622.5	572.5	0.08	50.625	0.2	1.5	30	3	106.355
9dayT-2	0.0737	1.013	0.927	633.75	580	0.086	54.375	0.2	1.5	30	3	110.668
9dayT-3	0.0636	1.05	0.968	656.875	605.625	0.082	51.875	0.2	1.5	30	3	122.347
average												113.123
12dayck-1	0.1243	1.472	1.388	920.625	868.125	0.084	53.125	0.2	1.5	30	3	64.109
12dayck-2	0.0968	1.26	1.181	788.125	738.75	0.079	50	0.2	1.5	30	3	77.4793
12dayck-3	0.1084	1.338	1.256	836.875	785.625	0.082	51.875	0.2	1.5	30	3	71.7827
average												71.1237
12dayT-1	0.0879	1.208	1.08	755.625	675.625	0.128	80.625	0.2	1.5	30	3	137.585
12dayT-2	0.0642	0.879	0.78	550	488.125	0.099	62.5	0.2	1.5	30	3	146.028
12dayT-3	0.0566	0.817	0.73	511.25	456.875	0.087	55	0.2	1.5	30	3	145.76
average												143.124
			Descriptives												VacInv
1	0 day		VacInv												Duncana
2	3 day control				N	Mean	Std. Deviation	Std. Error	95% Confidence Interval for Mean		Minimum	Maximum	Between- Component Variance		处理	N	Subset for alpha = 0.05
3	3 day girdling								Lower Bound	Upper Bound							1	2	3	4	5	6	7
4	6 day control		1		3	271.413	10.2497	5.91769	245.951	296.875	259.657	278.478			8	3	71.1237
5	6 day girdling		2		3	132.899	4.72736	2.72934	121.156	144.642	129.986	138.354			7	3		113.123
6	9 day control		3		3	152.947	4.81242	2.77845	140.992	164.901	147.425	156.25			6	3		121.331	121.331
7	9 day girdling		4		3	151.802	5.67264	3.2751	137.711	165.894	145.494	156.485			2	3			132.899	132.899
8	12 day control		5		3	158.685	4.5361	2.61892	147.417	169.953	155.199	163.813			9	3				143.124	143.124
9	12 day girdling		6		3	121.331	9.1506	5.2831	98.5992	144.062	112.661	130.896			4	3					151.802	151.802
			7		3	113.123	8.27368	4.77681	92.5704	133.676	106.355	122.347			3	3					152.947	152.947
			8		3	71.1237	6.70948	3.87372	54.4564	87.791	64.109	77.4793			5	3						158.685
			9		3	143.124	4.79882	2.7706	131.203	155.045	137.585	146.028			1	3							271.413
			Total		27	146.272	52.3254	10.07	125.573	166.971	64.109	278.478			Sig.		1	0.160104	0.0535995	0.0845589	0.113051	0.259819	1
			Model	Fixed Effects			6.86013	1.32023	143.498	149.046					Means for groups in homogeneous subsets are displayed.
				Random Effects				18.0456	104.659	187.885			2915.12		a. Uses Harmonic Mean Sample Size = 3.000.
			VacInv	Control		Girdling
				Mean	Std. Deviation	Mean	Std. Deviation
			0 day	271.413	10.2497	271.413	10.2497
			3 day	132.899	4.72736	152.947	4.81242
			6 day	151.802	5.67264	158.685	4.5361
			9 day	121.331	9.1506	113.123	8.27368
			12 day	71.1237	6.70948	143.124	4.79882

## Sheet: cytoplasmic invertase (CytInv)
	Sample weight（g）	Absorbance value (OD measurement)	Absorbance value (OD control)	Concentration (measurement)	Concentration (control)	OD(measurement-control)	Concentration (measurement-control)	Determination volume (ml)	Reaction volume (ml)	Reaction time (min)	Dilution multiple	Enzyme activities of cytoplasmic invertase
	重量	测定管OD值	对照管OD值	测定管浓度	对照管浓度	△OD值	浓度差值	加入反应体系中样品体积（ml）	加入提取液体积（ml）	反应时间（min）	稀释倍数	CytInv活性
0 day-1	0.0967	0.621	0.383	388.75	240	0.238	149.375	0.2	1.5	30	4	77.2363
0 day-2	0.0659	0.543	0.32	340	200.625	0.223	140	0.2	1.5	30	4	106.222
0 day-3	0.0707	0.534	0.272	334.375	170.625	0.262	164.375	0.2	1.5	30	4	116.248
average												111.235
3day ck-1	0.1113	0.679	0.407	425	255	0.272	170.625	0.2	1.5	30	4	76.6509
3day ck-2	0.087	0.581	0.344	363.75	215.625	0.237	148.75	0.2	1.5	30	4	85.4885
3day ck-3	0.0834	0.577	0.346	361.25	216.875	0.231	145	0.2	1.5	30	4	86.9305
average												83.0233
3day T-1	0.0766	0.554	0.315	346.875	197.5	0.239	150	0.2	1.5	30	4	97.9112
3day T-2	0.0744	0.56	0.319	350.625	200	0.241	151.25	0.2	1.5	30	4	101.647
3day T-3	0.068	0.561	0.312	351.25	195.625	0.249	156.25	0.2	1.5	30	4	114.89
average												104.816
6day ck-1	0.0582	0.499	0.367	312.5	230	0.132	83.125	0.2	1.5	30	4	71.4132
6day ck-2	0.102	0.658	0.452	411.875	283.125	0.206	129.375	0.2	1.5	30	4	63.4191
6day ck-3	0.1205	0.623	0.385	390	241.25	0.238	149.375	0.2	1.5	30	4	61.9813
average												62.7002
6dayT-1	0.0974	0.625	0.421	391.25	263.75	0.204	128.125	0.2	1.5	30	4	65.7726
6dayT-2	0.0914	0.513	0.28	321.25	175.625	0.233	146.25	0.2	1.5	30	4	80.0055
6dayT-3	0.0971	0.734	0.52	459.375	325.625	0.214	134.375	0.2	1.5	30	4	69.1941
average												71.6574
9dayck-1	0.0911	0.594	0.388	371.875	243.125	0.206	129.375	0.2	1.5	30	4	71.0071
9dayck-2	0.0759	0.568	0.374	355.625	234.375	0.194	121.875	0.2	1.5	30	4	80.2866
9dayck-3	0.0738	0.585	0.392	366.25	245.625	0.193	121.25	0.2	1.5	30	4	82.1477
average												77.8138
9dayT-1	0.0855	0.643	0.436	402.5	273.125	0.207	130	0.2	1.5	30	4	76.0234
9dayT-2	0.0876	0.655	0.412	410	258.125	0.243	152.5	0.2	1.5	30	4	87.0434
9dayT-3	0.0654	0.57	0.403	356.875	252.5	0.167	105	0.2	1.5	30	4	80.2752
average												81.114
12dayck-1	0.0986	0.749	0.531	468.75	332.5	0.218	136.875	0.2	1.5	30	4	69.4092
12dayck-2	0.0636	0.577	0.352	361.25	220.625	0.225	141.25	0.2	1.5	30	4	111.046
12dayck-3	0.0571	0.524	0.312	328.125	195.625	0.212	133.125	0.2	1.5	30	4	116.572
average												113.809
12dayT-1	0.0864	0.691	0.415	432.5	260	0.276	173.125	0.2	1.5	30	4	100.188
12dayT-2	0.1047	0.795	0.5	497.5	313.125	0.295	185	0.2	1.5	30	4	88.3477
12dayT-3	0.0695	0.601	0.373	376.25	233.75	0.228	143.125	0.2	1.5	30	4	102.968
average												97.1678
			Descriptives
1	0 day		CytInv												CytInv
2	3 day control				N	Mean	Std. Deviation	Std. Error	95% Confidence Interval for Mean		Minimum	Maximum	Between- Component Variance		Duncana,b
3	3 day girdling								Lower Bound	Upper Bound					处理	N	Subset for alpha = 0.05
4	6 day control		1		2	111.235	7.08994	5.01334	47.5343	174.935	106.222	116.248					1	2	3	4
5	6 day girdling		2		3	83.0233	5.56552	3.21325	69.1978	96.8488	76.6509	86.9305			4	3	65.6046
6	9 day control		3		3	104.816	8.92192	5.15107	82.6525	126.979	97.9112	114.89			5	3	71.6574	71.6574
7	9 day girdling		4		3	65.6046	5.08157	2.93384	52.9812	78.2279	61.9813	71.4132			6	3	77.8138	77.8138
8	12 day control		5		3	71.6574	7.4293	4.28931	53.202	90.1128	65.7726	80.0055			7	3		81.114
9	12 day girdling		6		3	77.8138	5.96774	3.44548	62.9891	92.6385	71.0071	82.1477			2	3		83.0233
			7		3	81.114	5.55767	3.20872	67.308	94.92	76.0234	87.0434			9	3			97.1678
			8		2	113.809	3.90762	2.7631	78.7001	148.917	111.046	116.572			3	3			104.816	104.816
			9		3	97.1678	7.76386	4.48246	77.8813	116.454	88.3477	102.968			1	2				111.235
			Total		25	87.7471	17.1352	3.42704	80.674	94.8202	61.9813	116.572			8	2				113.809
			Model	Fixed Effects			6.62514	1.32503	84.9382	90.556					Sig.		0.0581258	0.0839315	0.198558	0.153625
				Random Effects				5.6991	74.6049	100.889			270.458		Means for groups in homogeneous subsets are displayed.
															a. Uses Harmonic Mean Sample Size = 2.700.
															b. The group sizes are unequal. The harmonic mean of the group sizes is used. Type I error levels are not guaranteed.
			CytInv	Control		Girdling
				Mean	Std. Deviation	Mean	Std. Deviation
			0 day	111.235	7.08994	111.235	7.08994
			3 day	83.0233	5.56552	104.816	8.92192
			6 day	65.6046	5.08157	71.6574	7.4293
			9 day	77.8138	5.96774	81.114	5.55767
			12 day	113.809	3.90762	97.1678	7.76386

## Sheet: sucrose synthase (SUS)
	Sample weight（g）	Absorbance value (OD measurement)	Absorbance value (OD control)	OD(measurement-control)	Concentration (measurement-control)	Reaction volume (ml)	Determination volume (ml)	Total volume	Reaction time (min)	Enzyme activities of sucrose synthase
	重量	测定管OD值	对照管OD值	△OD值	浓度差值	反应体系总体积	加入反应体系中样品体积（ml）	加入提取液体积（ml）	反应时间（min）	sucrose synthase活性
0 day-1	0.1209	0.386	0.286	0.1	124.333	0.1	0.02	1	30	171.4
0 day-2	0.0743	0.217	0.181	0.036	71	0.1	0.02	1	30	159.264
0 day-3	0.1174	0.269	0.21	0.059	90.1667	0.1	0.02	1	30	128.005
average										152.89
3day ck-1	0.0918	0.312	0.278	0.034	69.3333	0.1	0.02	1	30	125.878
3day ck-2	0.0946	0.307	0.269	0.038	72.6667	0.1	0.02	1	30	128.024
3day ck-3	0.133	0.422	0.365	0.057	88.5	0.1	0.02	1	30	110.902
average										121.601
3day T-1	0.0995	0.34	0.296	0.044	77.6667	0.1	0.02	1	30	130.095
3day T-2	0.0981	0.338	0.295	0.043	76.8333	0.1	0.02	1	30	130.536
3day T-3	0.0732	0.268	0.246	0.022	59.3333	0.1	0.02	1	30	135.094
average										131.908
6day ck-1	0.0669	0.234	0.214	0.02	57.6667	0.1	0.02	1	30	143.664
6day ck-2	0.0971	0.319	0.276	0.043	76.8333	0.1	0.02	1	30	131.88
6day ck-3	0.0832	0.286	0.25	0.036	71	0.1	0.02	1	30	142.228
average										139.257
6dayT-1	0.059	0.212	0.191	0.021	58.5	0.1	0.02	1	30	165.254
6dayT-2	0.0818	0.28	0.227	0.053	85.1667	0.1	0.02	1	30	173.526
6dayT-3	0.101	0.341	0.271	0.07	99.3333	0.1	0.02	1	30	163.916
average										167.566
9dayck-1	0.0987	0.355	0.316	0.039	73.5	0.1	0.02	1	30	124.113
9dayck-2	0.0967	0.348	0.304	0.044	77.6667	0.1	0.02	1	30	133.862
9dayck-3	0.0772	0.264	0.238	0.026	62.6667	0.1	0.02	1	30	135.291
average										131.089
9dayT-1	0.0707	0.29	0.25	0.04	74.3333	0.1	0.02	1	30	175.232
9dayT-2	0.1057	0.468	0.386	0.082	109.333	0.1	0.02	1	30	172.396
9dayT-3	0.0782	0.315	0.273	0.042	76	0.1	0.02	1	30	161.978
average										169.868
12dayck-1	0.1043	0.405	0.364	0.041	75.1667	0.1	0.02	1	30	120.113
12dayck-2	0.0885	0.351	0.315	0.036	71	0.1	0.02	1	30	133.71
12dayck-3	0.0932	0.368	0.335	0.033	68.5	0.1	0.02	1	30	122.496
average										125.44
12dayT-1	0.1029	0.449	0.38	0.069	98.5	0.1	0.02	1	30	159.54
12dayT-2	0.0794	0.336	0.288	0.048	81	0.1	0.02	1	30	170.025
12dayT-3	0.0671	0.286	0.25	0.036	71	0.1	0.02	1	30	176.354
average										168.64
	Descriptives												SUS						1	0 day
	SUS												Duncana						2	3 day control
			N	Mean	Std. Deviation	Std. Error	95% Confidence Interval for Mean		Minimum	Maximum	Between- Component Variance		处理	N	Subset for alpha = 0.05				3	3 day girdling
							Lower Bound	Upper Bound							1	2	3		4	6 day control
	1		3	152.89	22.3887	12.9261	97.273	208.506	128.005	171.4			2	3	121.601				5	6 day girdling
	2		3	121.601	9.3277	5.38535	98.4301	144.773	110.902	128.024			8	3	125.44				6	9 day control
	3		3	131.908	2.76782	1.598	125.033	138.784	130.095	135.094			6	3	131.089				7	9 day girdling
	4		3	139.257	6.42898	3.71177	123.287	155.228	131.88	143.664			3	3	131.908				8	12 day control
	5		3	167.566	5.20519	3.00522	154.635	180.496	163.916	173.526			4	3	139.257	139.257			9	12 day girdling
	6		3	131.089	6.08282	3.51192	115.978	146.199	124.113	135.291			1	3		152.89	152.89
	7		3	169.868	6.97905	4.02936	152.532	187.205	161.978	175.232			5	3			167.566
	8		3	125.44	7.26068	4.19196	107.403	143.476	120.113	133.71			9	3			168.64
	9		3	168.64	8.49205	4.90289	147.544	189.735	159.54	176.354			7	3			169.868
	Total		27	145.362	20.5467	3.95422	137.234	153.49	110.902	176.354			Sig.		0.0622075	0.107609	0.0670054
	Model	Fixed Effects			9.85949	1.89746	141.376	149.348					Means for groups in homogeneous subsets are displayed.
		Random Effects				6.53573	130.291	160.433			352.039		a. Uses Harmonic Mean Sample Size = 3.000.
		SUS	Control		Girdling
			Mean	Std. Deviation	Mean	Std. Deviation
		0 day	152.89	22.3887	152.89	22.3887
		3 day	121.601	9.3277	131.908	2.76782
		6 day	139.257	6.42898	167.566	5.20519
		9 day	131.089	6.08282	169.868	6.97905
		12 day	125.44	7.26068	168.64	8.49205

## Sheet: Cell-wall invertase (CWInv)
	Sample weight（g）	Absorbance value (OD measurement)	Absorbance value (OD control)	Concentration (measurement)	Concentration (control)	OD(measurement-control)	Concentration (measurement-control)	Determination volume (ml)	Reaction volume (ml)	Reaction time (min)	Enzyme activities of cell-wall invertase
	重量	测定管OD值	对照管OD值	测定管浓度	对照管浓度	△OD值	浓度差值	加入反应体系中样品体积（ml）	加入提取液体积（ml）	反应时间（min）	CWInv活性
0 day-1	0.1345	0.421	0.415	263.75	260	0.006	4.375	0.2	1.5	30	1.62639
0 day-2	0.0724	0.413	0.41	258.75	256.875	0.003	2.5	0.2	1.5	30	1.72652
0 day-3	0.0894	0.415	0.404	260	253.125	0.011	7.5	0.2	1.5	30	4.19463
average											2.51585
3day ck-1	0.1158	0.416	0.41	260.625	256.875	0.006	4.375	0.2	1.5	30	1.88903
3day ck-2	0.0929	0.418	0.411	261.875	257.5	0.007	5	0.2	1.5	30	2.69107
3day ck-3	0.1171	0.42	0.412	263.125	258.125	0.008	5.625	0.2	1.5	30	2.40179
average											2.3273
3day T-1	0.1019	0.423	0.406	265	254.375	0.017	11.25	0.2	1.5	30	5.52012
3day T-2	0.0888	0.414	0.394	259.375	246.875	0.02	13.125	0.2	1.5	30	7.3902
3day T-3	0.0978	0.424	0.405	265.625	253.75	0.019	12.5	0.2	1.5	30	6.39059
average											6.43364
6day ck-1	0.0778	0.42	0.418	263.125	261.875	0.002	1.875	0.2	1.5	30	1.20501
6day ck-2	0.1282	0.431	0.426	270	266.875	0.005	3.75	0.2	1.5	30	1.46256
6day ck-3	0.1356	0.418	0.415	261.875	260	0.003	2.5	0.2	1.5	30	0.921829
average											1.19647
6dayT-1	0.0914	0.408	0.406	255.625	254.375	0.002	1.875	0.2	1.5	30	1.02571
6dayT-2	0.0518	0.407	0.405	255	253.75	0.002	1.875	0.2	1.5	30	1.80985
6dayT-3	0.0984	0.402	0.4	251.875	250.625	0.002	1.875	0.2	1.5	30	0.952744
average											1.26277
9dayck-1	0.0625	0.403	0.397	252.5	248.75	0.006	4.375	0.2	1.5	30	3.5
9dayck-2	0.0863	0.413	0.407	258.75	255	0.006	4.375	0.2	1.5	30	2.53476
9dayck-3	0.0658	0.398	0.395	249.375	247.5	0.003	2.5	0.2	1.5	30	1.8997
average											2.64482
9dayT-1	0.0725	0.408	0.402	255.625	251.875	0.006	4.375	0.2	1.5	30	3.01724
9dayT-2	0.1118	0.411	0.408	257.5	255.625	0.003	2.5	0.2	1.5	30	1.11807
9dayT-3	0.0845	0.415	0.413	260	258.75	0.002	1.875	0.2	1.5	30	1.10947
average											1.74826
12dayck-1	0.0946	0.419	0.413	262.5	258.75	0.006	4.375	0.2	1.5	30	2.31237
12dayck-2	0.0695	0.415	0.407	260	255	0.008	5.625	0.2	1.5	30	4.04676
12dayck-3	0.0765	0.408	0.392	255.625	245.625	0.016	10.625	0.2	1.5	30	6.94444
average											4.43452
12dayT-1	0.0762	0.412	0.401	258.125	251.25	0.011	7.5	0.2	1.5	30	4.92126
12dayT-2	0.1006	0.405	0.398	253.75	249.375	0.007	5	0.2	1.5	30	2.48509
12dayT-3	0.0767	0.415	0.401	260	251.25	0.014	9.375	0.2	1.5	30	6.11147
average											4.50594
Descriptives												CWInv						1	0 day
CWInv												Duncana						2	3 day control
		N	Mean	Std. Deviation	Std. Error	95% Confidence Interval for Mean		Minimum	Maximum	Between- Component Variance		处理	N	Subset for alpha = 0.05				3	3 day girdling
						Lower Bound	Upper Bound							1	2	3		4	6 day control
1		3	2.51585	1.45473	0.839889	-1.0979	6.1296	1.62639	4.19463			4	3	1.19647				5	6 day girdling
2		3	2.3273	0.406173	0.234504	1.31831	3.33629	1.88903	2.69107			5	3	1.26277				6	9 day control
3		3	6.43364	0.935785	0.540276	4.10902	8.75826	5.52012	7.3902			7	3	1.74826				7	9 day girdling
4		3	1.19647	0.270466	0.156154	0.524592	1.86834	0.921829	1.46256			2	3	2.3273	2.3273			8	12 day control
5		3	1.26277	0.475187	0.274349	0.0823377	2.4432	0.952744	1.80985			1	3	2.51585	2.51585			9	12 day girdling
6		3	2.64482	0.805809	0.465234	0.64308	4.64656	1.8997	3.5			6	3	2.64482	2.64482
7		3	1.74826	1.09898	0.634496	-0.981757	4.47828	1.10947	3.01724			8	3		4.43452	4.43452
8		3	4.43452	2.34026	1.35115	-1.379	10.248	2.31237	6.94444			9	3		4.50594	4.50594
9		3	4.50594	1.84852	1.06724	-0.0860415	9.09792	2.48509	6.11147			3	3			6.43364
Total		27	3.00773	1.98756	0.382507	2.22147	3.79398	0.921829	7.3902			Sig.		0.224697	0.0702995	0.0802276
Model	Fixed Effects			1.2564	0.241794	2.49974	3.51572					Means for groups in homogeneous subsets are displayed.
	Random Effects				0.586488	1.65529	4.36017			2.56954		a. Uses Harmonic Mean Sample Size = 3.000.
	CWInv	Control		Girdling
		Mean	Std. Deviation	Mean	Std. Deviation
	0 day	2.51585	1.45473	2.51585	1.45473
	3 day	2.3273	0.406173	6.43364	0.935785
	6 day	1.19647	0.270466	1.26277	0.475187
	9 day	2.64482	0.805809	1.74826	1.09898
	12 day	4.43452	2.34026	4.50594	1.84852

## Sheet: Total sucrose hydrolysis
	Enzyme activities of vacuolar invertase	Enzyme activities of cytoplasmic invertase	Enzyme activities of sucrose synthase	total sucrose hydrolysis enzyme activity
0 day-1	259.657	77.2363	171.4	508.293
0 day-2	276.104	106.222	159.264	541.59
0 day-3	278.478	116.248	128.005	522.731
average	271.413	111.235	152.89	535.538
3day ck-1	130.357	76.6509	125.878	332.886
3day ck-2	138.354	85.4885	128.024	351.866
3day ck-3	129.986	86.9305	110.902	327.819
average	132.899	83.0233	121.601	337.524
3day T-1	147.425	97.9112	130.095	375.431
3day T-2	155.165	101.647	130.536	387.347
3day T-3	156.25	114.89	135.094	406.234
average	152.947	104.816	131.908	389.671
6day ck-1	153.427	71.4132	143.664	368.504
6day ck-2	145.494	63.4191	131.88	340.794
6day ck-3	156.485	61.9813	142.228	360.694
average	151.802	62.7002	139.257	353.76
6dayT-1	163.813	65.7726	165.254	394.84
6dayT-2	155.199	80.0055	173.526	408.73
6dayT-3	157.043	69.1941	163.916	390.154
average	158.685	71.6574	167.566	397.908
9dayck-1	112.661	71.0071	124.113	307.782
9dayck-2	130.896	80.2866	133.862	345.045
9dayck-3	120.435	82.1477	135.291	337.873
average	121.331	77.8138	131.089	330.233
9dayT-1	106.355	76.0234	175.232	357.61
9dayT-2	110.668	87.0434	172.396	370.107
9dayT-3	122.347	80.2752	161.978	364.6
average	113.123	81.114	169.868	364.106
12dayck-1	64.109	69.4092	120.113	253.631
12dayck-2	77.4793	111.046	133.71	322.235
12dayck-3	71.7827	116.572	122.496	310.851
average	71.1237	113.809	125.44	310.372
12dayT-1	137.585	100.188	159.54	397.313
12dayT-2	146.028	88.3477	170.025	404.401
12dayT-3	145.76	102.968	176.354	425.081
average	143.124	97.1678	168.64	408.932
	Descriptives												total sucrose hydrolysis enzyme activity									1	0 day
	total sucrose hydrolysis enzyme activity												Duncana									2	3 day control
			N	Mean	Std. Deviation	Std. Error	95% Confidence Interval for Mean		Minimum	Maximum	Between- Component Variance		处理	N	Subset for alpha = 0.05							3	3 day girdling
							Lower Bound	Upper Bound							1	2	3	4	5	6		4	6 day control
	1		3	524.205	16.6973	9.64016	482.727	565.683	508.293	541.59			8	3	295.572							5	6 day girdling
	2		3	337.524	12.6768	7.31898	306.033	369.015	327.819	351.866			6	3		330.233						6	9 day control
	3		3	389.671	15.5321	8.96747	351.087	428.255	375.431	406.234			2	3		337.524	337.524					7	9 day girdling
	4		3	356.664	14.2882	8.24927	321.17	392.158	340.794	368.504			4	3		356.664	356.664					8	12 day control
	5		3	397.908	9.66076	5.57764	373.909	421.907	390.154	408.73			7	3			364.106	364.106				9	12 day girdling
	6		3	330.233	19.7715	11.4151	281.118	379.348	307.782	345.045			3	3				389.671	389.671
	7		3	364.106	6.26316	3.61603	348.547	379.664	357.61	370.107			5	3					397.908
	8		3	295.572	36.7654	21.2265	204.242	386.903	253.631	322.235			9	3					408.932
	9		3	408.932	14.4277	8.32981	373.092	444.772	397.313	425.081			1	3						524.205
	Total		27	378.313	64.6342	12.4389	352.744	403.881	253.631	541.59			Sig.		1	0.107565	0.105685	0.101819	0.234382	1
	Model	Fixed Effects			18.1605	3.49498	370.97	385.655					Means for groups in homogeneous subsets are displayed.
		Random Effects				21.8031	328.035	428.591			4168.43		a. Uses Harmonic Mean Sample Size = 3.000.
	total sucrose hydrolysis enzyme activity	Control		Girdling
		Mean	Std. Deviation	Mean	Std. Deviation
	0 day	524.205	16.6973	524.205	16.6973
	3 day	337.524	12.6768	389.671	15.5321
	6 day	356.664	14.2882	397.908	9.66076
	9 day	330.233	19.7715	364.106	6.26316
	12 day	295.572	36.7654	408.932	14.4277

## Sheet: AGPase
	Weight（g）	Total volume（ml）	△OD	AGP(nmol/min/g FW)	AGP(mmol/min/g FW)
3day ck-1	0.0792	1.5	0.3284	11664	11.664
3day ck-2	0.115	1.5	0.3581	8759.44	8.75944
3day ck-3	0.128	1.5	0.3849	8458.78	8.45878
average					9.62741
3day T-1	0.089	1.5	0.4388	13869	13.869
3day T-2	0.1109	1.5	0.526	13342.1	13.3421
3day T-3	0.0814	1.5	0.4376	15122.5	15.1225
average					14.1112
6day ck-1	0.1361	1.5	0.3436	7101.74	7.10174
6day ck-2	0.124	1.5	0.3715	8427.66	8.42766
6day ck-3	0.1172	1.5	0.3489	8374.2	8.3742
average					7.96786
6dayT-1	0.1238	1.5	0.4378	9947.75	9.94775
6dayT-2	0.1206	1.5	0.3998	9325.35	9.32535
6dayT-3	0.1281	1.5	0.3996	8774.98	8.77498
average					9.34936
9dayck-1	0.1179	1.5	0.377	8994.92	8.99492
9dayck-2	0.1307	1.5	0.3797	8172.12	8.17212
9dayck-3	0.1297	1.5	0.4024	8727.46	8.72746
average					8.6315
9dayT-1	0.1156	1.5	0.3989	9706.8	9.7068
9dayT-2	0.1211	1.5	0.4013	9321.69	9.32169
9dayT-3	0.1119	1.5	0.4205	10570.7	10.5707
average					9.86641
12dayck-1	0.1308	1.5	0.4225	9086.33	9.08633
12dayck-2	0.1343	1.5	0.4041	8464.13	8.46413
12dayck-3	0.1443	1.5	0.4073	7939.95	7.93995
average					8.49681
12dayT-1	0.1263	1.5	0.4847	10795.4	10.7954
12dayT-2	0.1441	1.5	0.4526	8835.28	8.83528
12dayT-3	0.14	1.5	0.4655	9353.23	9.35323
average					9.66131
	Descriptives												AGPase
	AGPase												Duncana
			N	Mean	Std. Deviation	Std. Error	95% Confidence Interval for Mean		Minimum	Maximum	Between- Component Variance		处理	N	Subset for alpha = 0.05					1	3 day control
							Lower Bound	Upper Bound							1	2	3			2	3 day girdling
	1		3	9.62741	1.77014	1.02199	5.23013	14.0247	8.45878	11.664			3	3	7.96786					3	6 day control
	2		3	14.1112	0.914557	0.52802	11.8393	16.3831	13.3421	15.1225			7	3	8.49681	8.49681				4	6 day girdling
	3		3	7.96786	0.750562	0.433337	6.10337	9.83236	7.10174	8.42766			5	3	8.6315	8.6315				5	9 day control
	4		3	9.34936	0.586754	0.338762	7.89178	10.8069	8.77498	9.94775			4	3	9.34936	9.34936				6	9 day girdling
	5		3	8.6315	0.419709	0.242319	7.58888	9.67411	8.17212	8.99492			1	3	9.62741	9.62741				7	12 day control
	6		3	9.86641	0.639642	0.369297	8.27745	11.4554	9.32169	10.5707			8	3	9.66131	9.66131				8	12 day girdling
	7		3	8.49681	0.57389	0.331335	7.07119	9.92243	7.93995	9.08633			6	3		9.86641
	8		3	9.66131	1.01574	0.586436	7.13808	12.1845	8.83528	10.7954			2	3			14.1112
	Total		24	9.71398	1.96999	0.402123	8.88213	10.5458	7.10174	15.1225			Sig.		0.0612881	0.123692	1
	Model	Fixed Effects			0.923567	0.188522	9.31433	10.1136					Means for groups in homogeneous subsets are displayed.
		Random Effects				0.670876	8.12761	11.3004			3.31627		a. Uses Harmonic Mean Sample Size = 3.000.
	AGPase	Control		Girdling
		Mean	Std. Deviation	Mean	Std. Deviation
	3 day	9.62741	1.77014	14.1112	0.914557
	6 day	7.96786	0.750562	9.34936	0.586754
	9 day	8.6315	0.419709	9.86641	0.639642
	12 day	8.49681	0.57389	9.66131	1.01574
